# Supplementary material for: Biomarker Discovery for Meta-Classification of Melanoma Metastatic Progression Using Transfer Learning
Source: Genes (Basel). 2022 Dec 7;13(12):2303. doi: 10.3390/genes13122303 (PMC9777873; doi:10.3390/genes13122303)
Supplement: Supplementary file 1 [file genes-13-02303-s001.zip]

Archive with 11 entries (11 files):
- Supplementary files/01 Feature  Selection (Biomarker Discovery) Results from Random Forest.csv
- Supplementary files/02 Feature  Selection (Biomarker Discovery) Results from Random Forest mapped to PPI using Betweenness Centrality.csv
- Supplementary files/03 Model Evaluation Scores for Training Dataset [Based onTop 139 Genes of RF].csv
- Supplementary files/04 Model Evaluation Scores for Validation Dataset [Based on Top 139 Genes of RF].csv
- Supplementary files/05 Model Evaluation Scores for Training Dataset [Based on Top 20 Genes of RF-PPI].csv
- Supplementary files/06 Model Evaluation Scores for Validation Dataset [Based on Top 20 Genes of RF-PPI].csv
- Supplementary files/07 Model Comparison Results using De Long's Test for AUC.csv
- Supplementary files/08 Implicit Bias on Training Dataset [SKCM].csv
- Supplementary files/09 Bias Variance Decomposition.csv
- Supplementary files/10 Welchs T Test Results for 139 Genes.csv
- Supplementary files/Supplementary_Materials.pdf
