# Supplementary material for: Biomarker Discovery for Meta-Classification of Melanoma Metastatic Progression Using Transfer Learning
Source: Genes (Basel). 2022 Dec 7;13(12):2303. doi: 10.3390/genes13122303 (PMC9777873; doi:10.3390/genes13122303)
Supplement: Supplementary file 1 [file genes-13-02303-s001.zip › Supplementary files/01 Feature Selection (Biomarker Discovery) Results from Random Forest.csv]

	weights
C7	0.15905643589461083
KRT17	0.1028735491224515
CLEC2A	0.09117116039219585
S100A7A	0.06463749083241109
KRTDAP	0.06043746607147423
WFDC5	0.041753473104799564
KRT6B	0.03887645672102238
S100A7	0.02419750824375402
KRT14	0.019587140091970837
PVRL4	0.01758499511246401
SERPINB4	0.01716388750882172
IL20RB	0.011375598420311875
AFAP1-AS1	0.010906677919476167
FKBP1B	0.010257844934713828
ZSWIM7	0.009372868733619569
PRG2	0.009098049991204987
PAX1	0.008705107880315423
DMBT1	0.00858938030720042
ZNF653	0.008505564560394713
GRIK5	0.008122627821691366
MMP3	0.007950955358417704
ZNF593	0.007548190391187199
VDAC1	0.007255875231902459
ADAMTSL3	0.007247525409454152
RGS4	0.007089246916423191
MRPL44	0.006994395784797628
LYSMD2	0.006831509697530599
TDRKH	0.005939090910007912
CSPG4	0.00571100612490014
PLA2G2F	0.005645778428836779
G6PC3	0.005645622123311181
DOCK11	0.005596875605988203
NUP214	0.00547198053899713
IGF1R	0.0053234903261586124
TSPAN14	0.005157616360677311
DLST	0.0050649994246939395
RARRES2	0.005005371100652234
LPPR4	0.004984510103111852
GSR	0.0048516474292771205
FCER1A	0.004687367206268947
PSMD9	0.004532013395516944
PDK4	0.004469074062947265
PRKRIP1	0.004420237414226625
HMG20B	0.004284703686812667
TAF5L	0.0042138958150818775
RAX	0.004162887724286272
FAM98C	0.0040759801542613995
SLC40A1	0.0040361047919571435
COQ4	0.003984882204098336
FBXW10	0.003953466629269011
PSTPIP2	0.0037729068840727164
SSNA1	0.0035931016941386563
MRRF	0.0035381922686983443
PITHD1	0.0034647288564104172
WRAP73	0.0032836923691755234
AP000322.53	0.003242795461759596
RBPJL	0.0032198083682848547
PARN	0.0031638428147729974
CUL7	0.003147468588740129
ARHGAP22	0.003138322250407753
AMY1A	0.003046358292416032
SLC35D2	0.0028762495867505327
TCF15	0.0028710627873148676
COX6A2	0.002855311789522098
CCRN4L	0.002759914751667903
SCN4A	0.0026409130304950444
GTF2I	0.0025634177667940823
TRMT10B	0.0024781416264550555
WFIKKN1	0.0024026434110981042
PCDH20	0.0023874027251981466
CLIC5	0.0023736141865419095
SMTN	0.0023010318739617583
CICP27	0.0022005698756405526
RPE65	0.0018570611314940094
LONRF2	0.0016705193404029492
HDLBP	0.0016351808277811702
PTGER1	0.0016203500829843475
SLC9A8	0.0015552804199530088
LMX1B	0.001546283462691249
SMTNL2	0.0014241817345082089
XKRX	0.0013973327938226023
PGA3	0.0013794570553526343
KRTAP13-2	0.0013539807756857666
PC	0.0013430443912469802
FAM109B	0.0013300477728883842
C1orf159	0.001323129028478546
STK40	0.0013067791472492337
SNAP23	0.0012978941676310136
GNG2	0.0012828008932212673
SULT1A4	0.0012721030045869618
MIEN1	0.001262206366710237
PHGDH	0.0012288635416912662
RNF135	0.0011970108140832046
GTF2H2C	0.0011860723175859042
AKR1B15	0.0011769753157470665
PTS	0.0011273388321476855
ENTHD1	0.0011206616143866123
DDX3X	0.0010692270319377394
PABPC4L	0.0010311247308495072
TBC1D13	0.0010031514081591556
SMARCAL1	0.0008400151557962156
FN3KRP	0.0008370334055444324
BRAP	0.0007816318434142493
DYNC1LI2	0.0007503073168693037
KCTD2	0.0007338440956223401
RPS28	0.0007302950359208633
TSHR	0.0007113834832065226
PRUNE2	0.000685025033323182
SPSB3	0.0006659516180665347
SAMD8	0.0006363897383572665
NKX6-1	0.000567864813919258
ZC3H7A	0.0005656195062294595
SWI5	0.0003773360511206827
ZBTB17	0.00033926275671945116
RPN2	0.00033634206599643114
PTF1A	0.0003286352969192313
LAMA1	0.0003252681969276212
CCPG1	0.00023786110907267422
COBLL1	9.881084739131318e-05
ATP12A	9.662145323051755e-05
CIB2	9.636303750620594e-05
LCE1F	9.605454347740734e-05
TMEM42	9.582337189269537e-05
GEMIN8P4	9.545162352680174e-05
ALAD	9.486333243597635e-05
FAM186A	9.248063437424198e-05
LINC00882	9.09455405029244e-05
DPP9	8.853836911925366e-05
NAT2	8.799912650246825e-05
AS3MT	8.713672435643257e-05
NUDT7	8.489891092599368e-05
AQP1	8.433860251834445e-05
MRPL23	8.190502277018173e-05
LGALS8	7.756545018155603e-05
LINC00094	7.621229036470652e-05
ADPRH	7.502939021535202e-05
FAAH	7.372295810148528e-05
CASK	7.368837733321185e-05
RDH12	7.235059069724379e-05
NFKBIZ	0.0
SERPINB3	0.0
CHCHD6	0.0
SMIM7	0.0
NSF	0.0
FAM69A	0.0
GUSBP11	0.0
TM9SF4	0.0
PRG4	0.0
GRIA2	0.0
PROM1	0.0
TRAPPC3	0.0
MRPL42	0.0
UBE2T	0.0
LINC00323	0.0
SUV39H1	0.0
CERKL	0.0
SCGB2A1	0.0
KLK11	0.0
SYNCRIP	0.0
C8orf48	0.0
SERPINB8	0.0
STK17A	0.0
IGLON5	0.0
IL34	0.0
PNMA6A	0.0
LYRM2	0.0
GALNT18	0.0
GTPBP4	0.0
CHRNA9	0.0
NUP153	0.0
C8orf12	0.0
LRP6	0.0
SLC10A7	0.0
C1orf204	0.0
LDHAL6A	0.0
NUP54	0.0
BIRC2	0.0
HAPLN3	0.0
NIP7	0.0
C1orf94	0.0
PREPL	0.0
WFDC1	0.0
PIK3R2	0.0
THY1	0.0
GLIPR1L1	0.0
PPP3CA	0.0
MAPK4	0.0
PYCR2	0.0
PRKAG2	0.0
KCNN1	0.0
NONO	0.0
TMEM63C	0.0
TSPAN1	0.0
C19orf43	0.0
CD207	0.0
STRA8	0.0
BHMT	0.0
PPM1M	0.0
ZNF507	0.0
DHRS3	0.0
SNORA64	0.0
PPP2R5A	0.0
CRTAP	0.0
IFT81	0.0
ABCA10	0.0
FAM217A	0.0
ACTG1	0.0
PCDHB19P	0.0
EPRS	0.0
AIRE	0.0
TUBD1	0.0
DHRS1	0.0
ALDH1A1	0.0
ITGA7	0.0
EPC1	0.0
ETV1	0.0
DENND5A	0.0
SNX30	0.0
AMT	0.0
RP11-288H12.3	0.0
NLRP8	0.0
LEP	0.0
PPM1K	0.0
STAT1	0.0
MEF2B	0.0
ARCN1	0.0
CST6	0.0
FAR1	0.0
NDUFA3	0.0
SLC15A2	0.0
DGKH	0.0
PRRC1	0.0
ZNF542	0.0
PRR25	0.0
NACC2	0.0
IFT43	0.0
CALHM1	0.0
LHX5	0.0
KLHL11	0.0
SUGP2	0.0
DNAJC9	0.0
TBC1D19	0.0
LYNX1	0.0
CDC42BPA	0.0
PPP4R4	0.0
IRAK1BP1	0.0
WDR36	0.0
WRAP53	0.0
PDIA6	0.0
OR6S1	0.0
LCN6	0.0
POLR2J3	0.0
ZNF792	0.0
SMC6	0.0
RBM33	0.0
LCE1D	0.0
LUC7L3	0.0
CEP97	0.0
DUSP23	0.0
TTPA	0.0
TSPAN5	0.0
TFEC	0.0
TMEM91	0.0
PPP1R12C	0.0
FAM170B	0.0
RP4-800G7.2	0.0
GPR115	0.0
PARP10	0.0
SERPINI1	0.0
GPR125	0.0
VPS37A	0.0
SORD	0.0
CTRB1	0.0
ALDH18A1	0.0
ELMO2	0.0
ETNPPL	0.0
PLCD4	0.0
GGT5	0.0
GRM5	0.0
LINC00643	0.0
FBXO17	0.0
OMD	0.0
GINS1	0.0
TTC29	0.0
CST5	0.0
SERHL2	0.0
HS3ST4	0.0
CATSPER3	0.0
TTC9	0.0
BTNL2	0.0
POP4	0.0
IFT74	0.0
SPINK13	0.0
H2AFZ	0.0
C7orf55-LUC7L2	0.0
PRKAR1B	0.0
DDX51	0.0
ZBTB44	0.0
LINC00473	0.0
MTF2	0.0
FAM150A	0.0
FBXL15	0.0
KIAA1324L	0.0
LRRC14	0.0
RUNX3	0.0
ECT2L	0.0
SCGB1B2P	0.0
ACSS2	0.0
NPAT	0.0
ATN1	0.0
TUBB1	0.0
KLF6	0.0
CREB3L3	0.0
WDR37	0.0
PRDM12	0.0
TUBB4B	0.0
STAC3	0.0
SHARPIN	0.0
SEZ6	0.0
OSBPL5	0.0
C1orf123	0.0
ATP6AP1L	0.0
SNRNP200	0.0
SARS	0.0
SLC25A33	0.0
SUMO4	0.0
SYF2	0.0
NUDT15	0.0
ZNF391	0.0
CDKN2A	0.0
TTC23	0.0
FAM120AOS	0.0
SPINK4	0.0
SGPP1	0.0
ROM1	0.0
RP11-440G9.1	0.0
UBA2	0.0
STX6	0.0
PXN	0.0
MRPL43	0.0
STAMBPL1	0.0
SPAG17	0.0
PLA2G2E	0.0
AGR3	0.0
MAPKBP1	0.0
PPP2R2D	0.0
DPH3	0.0
HSD17B7P2	0.0
SH2D3C	0.0
WSCD1	0.0
IL32	0.0
C4orf36	0.0
SYNGAP1	0.0
TAOK2	0.0
PRR22	0.0
PKHD1L1	0.0
C7orf60	0.0
PGBD3	0.0
STARD3NL	0.0
ZG16B	0.0
ST7-AS2	0.0
CD177	0.0
ROS1	0.0
RABL2A	0.0
H6PD	0.0
HSCB	0.0
IVD	0.0
PARP11	0.0
ZNF449	0.0
GRIK2	0.0
PKP2	0.0
IZUMO2	0.0
TCEA3	0.0
HSPA8	0.0
PRKRA	0.0
SLC18A1	0.0
TRO	0.0
MAN1A1	0.0
FAF1	0.0
TDRD1	0.0
RPL23AP64	0.0
FBXL18	0.0
NEURL1	0.0
FEZ2	0.0
TCEAL1	0.0
KCNIP4	0.0
SRL	0.0
PRIM1	0.0
ADRBK2	0.0
RBP2	0.0
TMCO2	0.0
POU4F3	0.0
GRK5	0.0
SOGA1	0.0
FAM46A	0.0
DEDD	0.0
NARG2	0.0
CD300LF	0.0
MAPK3	0.0
ACP5	0.0
PCDHAC2	0.0
ZNF480	0.0
LINC00961	0.0
RGS9	0.0
SHISA9	0.0
JAKMIP1	0.0
FAM91A1	0.0
CAMK1D	0.0
HACE1	0.0
INSC	0.0
ZNF831	0.0
ZNF675	0.0
CIRBP	0.0
LHFPL5	0.0
TEKT2	0.0
GPR31	0.0
SF3B1	0.0
RPS8	0.0
SLITRK2	0.0
GTDC1	0.0
TGM2	0.0
ASCC2	0.0
SEZ6L	0.0
HOXB9	0.0
IL5RA	0.0
SNX33	0.0
ESRRG	0.0
GSTA4	0.0
IBA57	0.0
ENKD1	0.0
PAPOLB	0.0
HHATL	0.0
FAM216A	0.0
PDIA3	0.0
TLL1	0.0
SSX8	0.0
CLUL1	0.0
MXD4	0.0
PHF1	0.0
EDN1	0.0
SCNN1B	0.0
FAM120C	0.0
TTF1	0.0
UBE2QL1	0.0
NRG2	0.0
ZDHHC24	0.0
TAB2	0.0
CIRH1A	0.0
RTDR1	0.0
VPS33A	0.0
SLC22A2	0.0
EMC9	0.0
FAM19A2	0.0
BOD1L1	0.0
CDC42EP2	0.0
RP11-108K14.8	0.0
TMEM129	0.0
BRD3	0.0
LINC00965	0.0
FNTB	0.0
ULBP3	0.0
SOX13	0.0
NTNG1	0.0
KIAA1199	0.0
CCDC113	0.0
EEA1	0.0
C1orf220	0.0
SLC38A6	0.0
EBPL	0.0
SIPA1L2	0.0
BUB1B	0.0
ARSB	0.0
TPSG1	0.0
PPFIBP1	0.0
PSMD11	0.0
ST6GALNAC6	0.0
C1orf43	0.0
MUC4	0.0
IAPP	0.0
ZBED5	0.0
LYPLA2	0.0
SCARA3	0.0
SLC1A2	0.0
AMER3	0.0
FAM178B	0.0
DTNA	0.0
RIC8B	0.0
APEH	0.0
OTOL1	0.0
TCEAL4	0.0
MUC1	0.0
SNRPD3	0.0
MAP10	0.0
MAB21L2	0.0
LINC00883	0.0
MAMDC2	0.0
CNKSR2	0.0
DKK3	0.0
ANKRD45	0.0
TRA2B	0.0
TMEM106B	0.0
BTNL3	0.0
PDZD9	0.0
UBE2D4	0.0
ZNF766	0.0
FECH	0.0
ZNF791	0.0
PTCHD3	0.0
CHST15	0.0
PPP6R3	0.0
SPIN3	0.0
DSC1	0.0
GLRA2	0.0
WHSC1L1	0.0
CBX2	0.0
NUDT11	0.0
PYY	0.0
SLC25A22	0.0
RREB1	0.0
RBMY2EP	0.0
CDH12	0.0
APIP	0.0
SEPSECS	0.0
LRRC3	0.0
LBX1	0.0
NR1D2	0.0
PPP2R4	0.0
RAB11FIP5	0.0
RPS7	0.0
CD55	0.0
KRTAP4-5	0.0
FCHO1	0.0
MTX1	0.0
KCNJ4	0.0
ZBTB26	0.0
ZNF251	0.0
NRN1	0.0
RP11-485G4.2	0.0
FNDC7	0.0
TRMT5	0.0
SRSF1	0.0
STK4	0.0
RWDD1	0.0
EIF2B4	0.0
RASA2	0.0
TRIP13	0.0
ACAP2	0.0
ZMIZ1-AS1	0.0
PRKCDBP	0.0
SMPD3	0.0
BTNL8	0.0
TMEM67	0.0
PTPLAD1	0.0
ASH1L-AS1	0.0
C1orf112	0.0
ASTE1	0.0
TNS1	0.0
LINC00114	0.0
DEFA1	0.0
ACER2	0.0
GABARAPL2	0.0
KPRP	0.0
DNAJC8	0.0
COL6A3	0.0
GFM2	0.0
TIAM2	0.0
CCNB3	0.0
FBXO18	0.0
ASS1	0.0
TCTEX1D4	0.0
USP38	0.0
TTC30B	0.0
PTPRK	0.0
CHST2	0.0
UBE2E2	0.0
KRTAP5-4	0.0
HIF3A	0.0
NME9	0.0
PTPRD	0.0
SLC25A48	0.0
SAMD5	0.0
RHPN2	0.0
LCE5A	0.0
CACNA1G	0.0
PSMD13	0.0
CCDC109B	0.0
LRP12	0.0
B3GNT9	0.0
SLC38A2	0.0
BTLA	0.0
AC006978.6	0.0
LSM7	0.0
HHIPL1	0.0
ZNF660	0.0
BBOX1	0.0
ERGIC1	0.0
MCCC1	0.0
TMEM167A	0.0
MAGT1	0.0
PURB	0.0
AC024560.3	0.0
YY1	0.0
LIPC	0.0
MYO1E	0.0
LATS1	0.0
PTPRCAP	0.0
SLC37A4	0.0
XXYLT1	0.0
PSMD10	0.0
LINC00704	0.0
CPSF3L	0.0
PDPR	0.0
GLB1L3	0.0
INTS8	0.0
GPR113	0.0
TFAP2A	0.0
SNX5	0.0
APPL2	0.0
STARD10	0.0
OR14C36	0.0
GPR88	0.0
TAS2R40	0.0
ZSCAN30	0.0
PTBP2	0.0
ISCA1	0.0
SLC25A12	0.0
SEMA3F	0.0
TENM2	0.0
ATF3	0.0
RANGRF	0.0
UBR7	0.0
TRIQK	0.0
SEC16A	0.0
NFATC4	0.0
SPATS2L	0.0
PKLR	0.0
PAX9	0.0
GABARAP	0.0
TRAF1	0.0
TMEM74B	0.0
IL21R	0.0
RPL13AP6	0.0
MPG	0.0
PYCRL	0.0
PLD2	0.0
PGRMC1	0.0
FZD7	0.0
PTOV1	0.0
EHBP1	0.0
FAM66D	0.0
COMMD7	0.0
TGDS	0.0
FCER2	0.0
TTLL2	0.0
PPP1R17	0.0
TSHZ1	0.0
GSE1	0.0
RAB25	0.0
ALG1L	0.0
NGF	0.0
CHEK2	0.0
DACT3	0.0
AIF1L	0.0
HES4	0.0
SMR3A	0.0
KIAA0319L	0.0
NFKBID	0.0
LITAF	0.0
SUV39H2	0.0
AAED1	0.0
BTN2A2	0.0
RARS	0.0
FOXN1	0.0
SRP14	0.0
KLRF1	0.0
DNAJA3	0.0
TACC3	0.0
SERPINA11	0.0
FAF2	0.0
FOXD4L6	0.0
RNF220	0.0
TMX2	0.0
RCN2	0.0
DIABLO	0.0
ANXA7	0.0
DIRAS3	0.0
SMYD5	0.0
SEC1P	0.0
PRR21	0.0
PSMD12	0.0
PLCD1	0.0
KIAA0232	0.0
R3HDML	0.0
ZNF804A	0.0
SUMF1	0.0
SORCS3	0.0
FAM89B	0.0
SEC14L1P1	0.0
ITGA1	0.0
TRIM66	0.0
MFSD1	0.0
FAM65B	0.0
UBLCP1	0.0
LANCL1	0.0
PDE4D	0.0
ZNRF3	0.0
IFIT1B	0.0
SCAMP1	0.0
MAP2K5	0.0
SEPT7	0.0
NAP1L5	0.0
ENGASE	0.0
KLF8	0.0
ABL2	0.0
MED21	0.0
MMP10	0.0
P2RY2	0.0
PDHA2	0.0
SUPT16H	0.0
ESPN	0.0
GPR124	0.0
ZNF202	0.0
MRPS34	0.0
MYOM1	0.0
ENPP5	0.0
DKFZP761J1410	0.0
NFATC2IP	0.0
PRKCSH	0.0
CHMP7	0.0
ANAPC1	0.0
ZNF625	0.0
NDUFB6	0.0
TECR	0.0
TRPM8	0.0
KCNS1	0.0
GCNT1	0.0
PCTP	0.0
BAX	0.0
SCARNA10	0.0
ZNF689	0.0
HARBI1	0.0
FBRS	0.0
ZNF521	0.0
AGXT2	0.0
STX19	0.0
NLRC5	0.0
MTIF3	0.0
HTR3B	0.0
PDE11A	0.0
MAGEB2	0.0
SLBP	0.0
SQRDL	0.0
KIAA1462	0.0
HMCN1	0.0
AP001053.11	0.0
TMPRSS11B	0.0
NPM2	0.0
RPL19P12	0.0
MAT2A	0.0
AMN	0.0
GPR171	0.0
PABPN1	0.0
SNX21	0.0
FAM35A	0.0
PSG3	0.0
SPIN4	0.0
ZNF281	0.0
OGFOD3	0.0
SFTA3	0.0
RERGL	0.0
SFTPC	0.0
RPL26L1	0.0
TSGA13	0.0
IL19	0.0
CSDE1	0.0
ATP4B	0.0
TMEM107	0.0
TMEM145	0.0
NRL	0.0
C16orf96	0.0
PIWIL3	0.0
PPFIA2	0.0
CRNKL1	0.0
DNAJC2	0.0
SNHG6	0.0
MTFMT	0.0
FANCF	0.0
SLC25A3	0.0
ANKRD34B	0.0
RIOK2	0.0
WIZ	0.0
C3orf84	0.0
C2orf61	0.0
PSKH1	0.0
FDPSP7	0.0
VASH1	0.0
ALG14	0.0
SPINK5	0.0
MLH1	0.0
HPRT1	0.0
CXCR2P1	0.0
FAM47E-STBD1	0.0
VEGFA	0.0
MMP27	0.0
RHOXF1	0.0
COG4	0.0
ZAR1L	0.0
PER1	0.0
PRR18	0.0
MBLAC2	0.0
GSTA2	0.0
FAM118B	0.0
COPB2	0.0
USP1	0.0
SPON1	0.0
VWC2	0.0
GPR61	0.0
OAS1	0.0
ACTA1	0.0
LHX4	0.0
RP11-705C15.2	0.0
IL18BP	0.0
QTRTD1	0.0
RPAP3	0.0
GBP6	0.0
KIF2C	0.0
FAM71F1	0.0
RFX3	0.0
RP2	0.0
LRRC17	0.0
FGFR1OP2	0.0
THAP9	0.0
ACY3	0.0
PDZD4	0.0
IFNK	0.0
SEMA4B	0.0
ITGBL1	0.0
AQR	0.0
PIK3R5	0.0
ARID3B	0.0
DLX6	0.0
TRAF7	0.0
DHX15	0.0
PIP5KL1	0.0
AMTN	0.0
TUBG2	0.0
RPS23	0.0
PRPF19	0.0
TMEM204	0.0
TP73-AS1	0.0
SDC1	0.0
RAB1A	0.0
C3orf67	0.0
LRRC66	0.0
CLIC3	0.0
SPANXN4	0.0
CDC6	0.0
CNTD1	0.0
MIER1	0.0
LAMC2	0.0
CUTC	0.0
DDX58	0.0
LBX2-AS1	0.0
SETDB1	0.0
CUL4B	0.0
CEBPA	0.0
SAMD7	0.0
MME	0.0
RFX1	0.0
DPRXP4	0.0
ANKRD6	0.0
METTL9	0.0
SLC35B1	0.0
GOLGA6B	0.0
GSKIP	0.0
SHISA2	0.0
ABCC13	0.0
CPEB1	0.0
CCDC74B	0.0
FAM218A	0.0
ZNF471	0.0
EVX1	0.0
ABHD12B	0.0
BBS4	0.0
TPRX1	0.0
APOBR	0.0
ARID5B	0.0
KCNK1	0.0
GDF6	0.0
MRS2	0.0
MARCH7	0.0
CST4	0.0
MTO1	0.0
PGBD1	0.0
DOC2B	0.0
EFCAB6	0.0
PKN3	0.0
MRPS24	0.0
KHK	0.0
RAI14	0.0
CCDC125	0.0
NEBL	0.0
PFDN2	0.0
MAGIX	0.0
CCER1	0.0
TRPM3	0.0
THRA	0.0
TSSC2	0.0
CCBL2	0.0
ECHDC3	0.0
ARHGEF39	0.0
E4F1	0.0
FBF1	0.0
PBXIP1	0.0
PRMT10	0.0
FCGR1A	0.0
BATF3	0.0
NDN	0.0
PWWP2B	0.0
PLAGL1	0.0
OLFML2B	0.0
FAM211B	0.0
PIGN	0.0
GABRG1	0.0
CNP	0.0
GABRB1	0.0
DYNLRB2	0.0
RIBC1	0.0
TPRG1L	0.0
C19orf24	0.0
FOXE3	0.0
TCF7L1	0.0
SCARNA6	0.0
FLI1	0.0
FES	0.0
SERINC3	0.0
TSSC4	0.0
DES	0.0
OR2L2	0.0
ZNF648	0.0
GDPGP1	0.0
SRSF5	0.0
BIK	0.0
UBE2NL	0.0
LCE3C	0.0
FKBP2	0.0
RSRC2	0.0
SHC3	0.0
PRTFDC1	0.0
PSMA2	0.0
MUTYH	0.0
CDHR3	0.0
DGAT1	0.0
CES1P1	0.0
ACTBL2	0.0
LMCD1	0.0
TCEANC	0.0
SPATA5L1	0.0
RFWD3	0.0
TGIF1	0.0
PUF60	0.0
RNASEK	0.0
CLDN16	0.0
MRPS28	0.0
CACNA2D2	0.0
RAC3	0.0
TRPC6	0.0
KLKB1	0.0
WARS2	0.0
FCRL3	0.0
SMNDC1	0.0
ZNF680	0.0
SLC22A13	0.0
FAM122C	0.0
LRCH1	0.0
CHP2	0.0
WNT1	0.0
GAD2	0.0
CT47A12	0.0
CENPBD1	0.0
DSPP	0.0
DSC2	0.0
TYK2	0.0
PCA3	0.0
BTG4	0.0
ALPK2	0.0
NTS	0.0
LRRK1	0.0
SLC35F2	0.0
CCL24	0.0
PHF21A	0.0
APBB1	0.0
RNF32	0.0
AXIN1	0.0
TMEM251	0.0
C5orf45	0.0
JAKMIP3	0.0
CIB3	0.0
PRDX2	0.0
CRYGB	0.0
CLN5	0.0
ZC3H12C	0.0
LRRC8C	0.0
ACSL1	0.0
HNF4A	0.0
ADIRF	0.0
CIITA	0.0
CCNK	0.0
OR7A5	0.0
SLC6A3	0.0
PCDHGA7	0.0
CCNA2	0.0
HLCS	0.0
DLGAP3	0.0
CDYL2	0.0
ANTXRL	0.0
FH	0.0
SBDSP1	0.0
TTC1	0.0
GLRA1	0.0
SAP18	0.0
LINC00174	0.0
CALML5	0.0
CEP89	0.0
RPS10	0.0
ZNF541	0.0
FBXO5	0.0
FAM225B	0.0
ADAMTS10	0.0
RABAC1	0.0
TRNAU1AP	0.0
KIAA1161	0.0
ATOH8	0.0
PADI2	0.0
NRSN2	0.0
HMGCLL1	0.0
DNAJC17	0.0
CAMK2D	0.0
TRIM46	0.0
GIPC2	0.0
POP1	0.0
RASAL3	0.0
ADORA2A	0.0
GATA2	0.0
CYBB	0.0
CYTH3	0.0
LOXHD1	0.0
NDFIP2	0.0
FASLG	0.0
FGL1	0.0
RAB11B	0.0
REEP3	0.0
PSD4	0.0
WDR13	0.0
TNP1	0.0
DLC1	0.0
PARD6A	0.0
UGT2B11	0.0
NT5DC3	0.0
ZBTB16	0.0
DPM3	0.0
LINC00426	0.0
NUDT8	0.0
CFDP1	0.0
ST3GAL4	0.0
LRRTM2	0.0
NLRP1	0.0
MKL1	0.0
C1RL-AS1	0.0
LLGL2	0.0
AP3S2	0.0
KPNA7	0.0
PCDH15	0.0
CLDN14	0.0
BBS12	0.0
CYP3A43	0.0
TNFSF10	0.0
HR	0.0
AHR	0.0
GSTM4	0.0
ATP13A5	0.0
TAAR6	0.0
DRD5	0.0
GOT1	0.0
XAGE1B	0.0
SAE1	0.0
MCM7	0.0
UNC5A	0.0
GLRX2	0.0
KIF14	0.0
NAV3	0.0
TSLP	0.0
FRZB	0.0
CEACAM22P	0.0
SLC35D3	0.0
WDR83OS	0.0
SPATS1	0.0
MTSS1L	0.0
MVD	0.0
AGFG2	0.0
TPM1	0.0
MTIF2	0.0
CSMD3	0.0
CDH16	0.0
MECOM	0.0
TSNAX	0.0
TNFRSF4	0.0
ZFAS1	0.0
MYL7	0.0
BCL2L11	0.0
TAS2R30	0.0
RGL3	0.0
APOBEC3B	0.0
GPBP1	0.0
OSBPL3	0.0
ARID3C	0.0
RCAN3	0.0
PTEN	0.0
UCP2	0.0
SMC3	0.0
LRRC8E	0.0
FMR1	0.0
FXYD3	0.0
KRT33B	0.0
MAD2L1	0.0
SERTAD2	0.0
RPS25	0.0
TMEM194B	0.0
MYRIP	0.0
LCK	0.0
TLR8	0.0
TACC1	0.0
LANCL3	0.0
BAALC	0.0
AIFM2	0.0
DHX38	0.0
PTPDC1	0.0
LOXL1	0.0
RYR3	0.0
EMC2	0.0
POMZP3	0.0
RSRC1	0.0
FOXS1	0.0
EGR1	0.0
PER2	0.0
RNF20	0.0
CLEC16A	0.0
UNC79	0.0
KCNH6	0.0
HCCS	0.0
OR5C1	0.0
OPN3	0.0
DTX2P1-UPK3BP1-PMS2P11	0.0
C1orf64	0.0
WIPF3	0.0
ARMC7	0.0
TMEM181	0.0
CNPPD1	0.0
RP11-412D9.4	0.0
NISCH	0.0
SNN	0.0
RBMY1F	0.0
C4orf6	0.0
GBP4	0.0
SYNE4	0.0
PKP3	0.0
C19orf18	0.0
PMM1	0.0
FKBP14	0.0
SCYL2	0.0
KIAA1456	0.0
CGN	0.0
C1orf158	0.0
TSSC1	0.0
SMO	0.0
EIF4EBP1	0.0
GMFG	0.0
GPR156	0.0
CC2D1A	0.0
C2CD5	0.0
RILPL1	0.0
PCDHGB2	0.0
MSMO1	0.0
GTSE1	0.0
TRIM25	0.0
EMID1	0.0
TCEA2	0.0
PAM	0.0
SLC26A2	0.0
MEI1	0.0
UBR5	0.0
AKR1C3	0.0
ZNF516	0.0
TCHHL1	0.0
SLCO1B1	0.0
MSRB2	0.0
RP11-640M9.1	0.0
RSPH4A	0.0
FAM134A	0.0
FAM182A	0.0
GNA14	0.0
PARPBP	0.0
CCDC168	0.0
FAM71E2	0.0
C6orf1	0.0
CCDC63	0.0
SERPINI2	0.0
LINC00964	0.0
PIKFYVE	0.0
ASIC1	0.0
LRRD1	0.0
UNC119	0.0
STRADA	0.0
NHLH1	0.0
RECQL4	0.0
RAPGEF4-AS1	0.0
ZNF277	0.0
ZSCAN12P1	0.0
RAB39B	0.0
ZNF488	0.0
CYTH4	0.0
POU3F3	0.0
ZNF250	0.0
MPPE1	0.0
AP1M2	0.0
PATL2	0.0
ZDHHC7	0.0
SSR4	0.0
NEDD1	0.0
SUMO2	0.0
RP1L1	0.0
TUBG1	0.0
PHTF2	0.0
BTF3	0.0
NPFF	0.0
TNFRSF21	0.0
ZNF398	0.0
NEIL1	0.0
GEMIN6	0.0
NYNRIN	0.0
POSTN	0.0
NEXN	0.0
ROBO4	0.0
RBM48	0.0
MSX1	0.0
SPG11	0.0
SPECC1	0.0
GYG2	0.0
BOK	0.0
TLE1	0.0
BTNL9	0.0
ECSCR	0.0
RGS17	0.0
KDM6B	0.0
RERE	0.0
DNASE1L3	0.0
DDX27	0.0
RPL27A	0.0
CRIP1	0.0
TSPAN6	0.0
KANK1	0.0
FAM120A	0.0
NPC1	0.0
BCL2L10	0.0
LECT1	0.0
CPLX3	0.0
GLTP	0.0
SYNJ2BP	0.0
DNTTIP2	0.0
ZNF497	0.0
USP26	0.0
GEN1	0.0
KIDINS220	0.0
NTF4	0.0
NEK6	0.0
INPP5B	0.0
ACTN4	0.0
SERINC5	0.0
CSF1	0.0
H2BFM	0.0
NRXN2	0.0
RBM4	0.0
KIAA0226	0.0
TCOF1	0.0
MIR143HG	0.0
HTATIP2	0.0
GDPD4	0.0
DNAJC10	0.0
ZMYND10	0.0
RNF213	0.0
TBC1D10C	0.0
C10orf118	0.0
SCAPER	0.0
CCDC88B	0.0
CLINT1	0.0
PCDHA5	0.0
PLGLB1	0.0
SYNGR2	0.0
FOXD3	0.0
MCF2	0.0
CHRM2	0.0
ZNF133	0.0
EOMES	0.0
PPY	0.0
C22orf23	0.0
FAM219A	0.0
IRS4	0.0
DDX19A	0.0
NPAP1	0.0
MOCOS	0.0
ESCO2	0.0
FAM124A	0.0
FAM19A4	0.0
TNN	0.0
TMEM253	0.0
TEX30	0.0
XAGE2B	0.0
HS3ST3A1	0.0
ABCA9	0.0
CSN1S1	0.0
HECTD1	0.0
C1orf21	0.0
MS4A6E	0.0
GNS	0.0
TLX3	0.0
CYP19A1	0.0
IBSP	0.0
SPDL1	0.0
FANK1	0.0
CCDC28A	0.0
C5orf64	0.0
ABHD10	0.0
PHYKPL	0.0
KIF2B	0.0
PYCR1	0.0
RP11-244H3.4	0.0
RBM4B	0.0
RP11-834C11.14	0.0
GLIPR1	0.0
EIF2AK4	0.0
PABPC4	0.0
PDHB	0.0
CUTA	0.0
RNF150	0.0
FAM57A	0.0
ANKLE2	0.0
AKR1D1	0.0
CCDC18	0.0
FCN3	0.0
RWDD3	0.0
PSMC3IP	0.0
RPP38	0.0
AP2A1	0.0
APTX	0.0
NDUFB11	0.0
PUS10	0.0
MMP16	0.0
TOM1L2	0.0
KDELR2	0.0
FOXD4L5	0.0
SEC14L3	0.0
AGRN	0.0
ALAS2	0.0
ZNRF2	0.0
CAMK2A	0.0
ACAD9	0.0
RAB11FIP1	0.0
LINC00893	0.0
MAPRE3	0.0
LCAT	0.0
IGFBP3	0.0
UBA6	0.0
TLR10	0.0
CROCC	0.0
LY96	0.0
C11orf96	0.0
HDAC8	0.0
NLN	0.0
RBPMS2	0.0
CHID1	0.0
SKIDA1	0.0
METTL2B	0.0
CEP95	0.0
FBLN2	0.0
SRSF7	0.0
BMP5	0.0
SLC12A3	0.0
OR51E2	0.0
NFAM1	0.0
CNPY3	0.0
TCIRG1	0.0
WFIKKN2	0.0
PI16	0.0
ARHGEF2	0.0
GPRASP2	0.0
AGRP	0.0
LIMS3	0.0
DTWD1	0.0
SNAI1	0.0
FAM63A	0.0
OR11A1	0.0
ADAM30	0.0
MRPS23	0.0
MTMR12	0.0
C1orf56	0.0
ITGB6	0.0
ADO	0.0
GADD45G	0.0
SDCCAG3	0.0
CLGN	0.0
TMEM244	0.0
ADCYAP1	0.0
NOP10	0.0
OR2A14	0.0
PPP1R18	0.0
MGME1	0.0
LRRC26	0.0
RRP1B	0.0
DNAJC3	0.0
SELP	0.0
SLC16A3	0.0
HIST1H2AD	0.0
MAPK8IP2	0.0
MORF4L1	0.0
FAM201A	0.0
PPP1R2P3	0.0
PIF1	0.0
ACVR2B-AS1	0.0
TAS2R46	0.0
GUCA1A	0.0
C21orf33	0.0
FERMT1	0.0
AP1M1	0.0
CCDC66	0.0
JUP	0.0
ATG3	0.0
IDH2	0.0
SETD5-AS1	0.0
CCDC155	0.0
KRTAP4-8	0.0
ZSCAN31	0.0
SLC45A3	0.0
CXCR5	0.0
LIPK	0.0
CRISP3	0.0
RHCG	0.0
SYMPK	0.0
ATP2C1	0.0
SLC17A4	0.0
CC2D2A	0.0
OCEL1	0.0
HOXD9	0.0
LINC00052	0.0
TMEM187	0.0
YWHAEP7	0.0
IGFALS	0.0
KIAA0586	0.0
BOLL	0.0
NCKAP5L	0.0
MAPK15	0.0
C6orf15	0.0
ELOVL4	0.0
RTF1	0.0
LINC00240	0.0
GRB7	0.0
PRSS42	0.0
OR11H4	0.0
ISLR	0.0
ST8SIA1	0.0
HLA-DPB2	0.0
ZNF282	0.0
ASL	0.0
PTGFR	0.0
SMOC1	0.0
NUBP2	0.0
G6PC2	0.0
ANKS4B	0.0
FADS1	0.0
STX4	0.0
TTC21A	0.0
INTS4	0.0
TMEM169	0.0
IL26	0.0
FSTL4	0.0
AES	0.0
GSX1	0.0
GNA12	0.0
ITGA10	0.0
CLEC14A	0.0
ADAD1	0.0
DICER1	0.0
TARSL2	0.0
SLC25A52	0.0
TAF8	0.0
IL23A	0.0
KIAA0040	0.0
PPDPF	0.0
COL11A1	0.0
RHEB	0.0
NCOA2	0.0
PRSS53	0.0
AURKC	0.0
SATB1	0.0
BCAR3	0.0
SETBP1	0.0
POU6F2	0.0
SLC3A2	0.0
PARK7	0.0
RYR2	0.0
EPG5	0.0
RPS6KA6	0.0
NUDT13	0.0
NUDT19	0.0
L3MBTL2	0.0
ENTPD4	0.0
GSTCD	0.0
DHX9	0.0
RPS17	0.0
CTAGE1	0.0
ZNF80	0.0
SLC26A4	0.0
ITLN1	0.0
SNX29P2	0.0
C2orf40	0.0
MARCH11	0.0
EIF2S2	0.0
ZNF705A	0.0
ASCL3	0.0
WAPAL	0.0
IL12RB2	0.0
SNORD15B	0.0
GATA3-AS1	0.0
TNFRSF18	0.0
ZFYVE1	0.0
B9D2	0.0
FNDC4	0.0
ANTXR2	0.0
SIGMAR1	0.0
OTUB2	0.0
SYT14	0.0
TRIM3	0.0
DHX8	0.0
DDX3Y	0.0
GPR162	0.0
IL18	0.0
ZNF767	0.0
POMGNT1	0.0
PSG6	0.0
GLS2	0.0
RBP3	0.0
ZNF597	0.0
UCN2	0.0
CD3G	0.0
ACY1	0.0
KLHL34	0.0
LINC00936	0.0
CXorf27	0.0
PPP1R2	0.0
FBXW11	0.0
TDGF1	0.0
PAQR4	0.0
NKAIN2	0.0
TBPL1	0.0
C19orf54	0.0
KRT9	0.0
C2orf68	0.0
SLC46A3	0.0
RNPC3	0.0
HOXA11	0.0
ELMSAN1	0.0
GJC2	0.0
NUFIP1	0.0
APCDD1L	0.0
NPB	0.0
UBA52	0.0
TAGLN3	0.0
MEGF9	0.0
MB	0.0
FAM84B	0.0
NEK1	0.0
CCNYL1	0.0
MLLT4-AS1	0.0
RAB31	0.0
BCAP29	0.0
ZNF124	0.0
PTBP1	0.0
RARRES1	0.0
FAN1	0.0
FBXO28	0.0
TMUB1	0.0
METTL3	0.0
CHD5	0.0
IL4	0.0
RPS14	0.0
TSEN54	0.0
ODF4	0.0
Z97634.3	0.0
ATP8B2	0.0
UBE3D	0.0
IL10	0.0
C1orf53	0.0
ZNF266	0.0
SLC25A45	0.0
AMOT	0.0
RPS5	0.0
RAB9B	0.0
NCS1	0.0
AMY2B	0.0
SIGIRR	0.0
CDA	0.0
NFKB1	0.0
SLURP1	0.0
MYO3A	0.0
C11orf86	0.0
POT1	0.0
RUNX2	0.0
SMIM1	0.0
CASP2	0.0
C4orf19	0.0
DCC	0.0
PSPN	0.0
MRPL22	0.0
CASQ2	0.0
RPGR	0.0
ACOT7	0.0
C19orf71	0.0
FPR1	0.0
KAT8	0.0
OAS3	0.0
MZT2B	0.0
LIN54	0.0
SLC35A5	0.0
KLF17	0.0
PBLD	0.0
CDC123	0.0
RTN4RL1	0.0
CCDC176	0.0
RSL24D1	0.0
PLEKHO1	0.0
MRPL35	0.0
NRP1	0.0
SLC27A3	0.0
ACOT2	0.0
TCP1	0.0
SECISBP2L	0.0
KIAA1432	0.0
SRM	0.0
LINC01003	0.0
ANKS1A	0.0
SMPD1	0.0
AQP9	0.0
TM9SF2	0.0
VEZT	0.0
PLEKHG3	0.0
HOXA9	0.0
TULP4	0.0
RCL1	0.0
PACSIN1	0.0
MYB	0.0
C7orf71	0.0
BBS10	0.0
TSPY6P	0.0
GPR126	0.0
ISOC1	0.0
CRLF2	0.0
MCM9	0.0
GLT1D1	0.0
DOHH	0.0
IL1B	0.0
RPP25L	0.0
TRH	0.0
DPF1	0.0
ZNF605	0.0
SALL3	0.0
C1QTNF6	0.0
BRDT	0.0
FGA	0.0
NCK1	0.0
CXCL9	0.0
CPAMD8	0.0
PANX2	0.0
FAM107A	0.0
XPA	0.0
GOT2	0.0
MC4R	0.0
CEACAM16	0.0
KIF18A	0.0
CDCA4	0.0
ODF3	0.0
MROH2B	0.0
UBALD1	0.0
FAM83D	0.0
PSMB5	0.0
DPY30	0.0
ZPBP	0.0
RNF133	0.0
PNPLA4	0.0
CCHCR1	0.0
ZNF136	0.0
IL24	0.0
XPO7	0.0
PTCD3	0.0
AIFM1	0.0
MS4A8	0.0
TGM6	0.0
UGGT2	0.0
ARHGAP5-AS1	0.0
NUP188	0.0
PRDM13	0.0
SLC25A13	0.0
HSD17B4	0.0
LMNA	0.0
ZWINT	0.0
ETV4	0.0
THAP2	0.0
ARPC5	0.0
ASAP1	0.0
PER3	0.0
AMOTL2	0.0
SMG5	0.0
AK9	0.0
PSPH	0.0
BRPF1	0.0
PPIL2	0.0
LGR6	0.0
RMI1	0.0
LPPR3	0.0
PLEKHB2	0.0
LDLRAP1	0.0
STRIP1	0.0
SCCPDH	0.0
MTHFD2	0.0
TMEM89	0.0
TTC31	0.0
ANXA8L2	0.0
MYO1G	0.0
GOLGA7B	0.0
KCNMA1	0.0
TMC2	0.0
RFXAP	0.0
CENPU	0.0
DDAH2	0.0
ACACB	0.0
ATIC	0.0
CEBPA-AS1	0.0
TC2N	0.0
CYB5B	0.0
CHMP1B	0.0
EFCAB7	0.0
LRGUK	0.0
NDC1	0.0
DDX52	0.0
SKA3	0.0
COA4	0.0
DHRS9	0.0
FZD9	0.0
FBXO32	0.0
FAM58A	0.0
ZNF333	0.0
CFB	0.0
ZNF350	0.0
CKAP4	0.0
TECPR1	0.0
C17orf53	0.0
NR2C1	0.0
GRIA4	0.0
CCZ1	0.0
SSH1	0.0
LINS	0.0
TRNT1	0.0
DLGAP2	0.0
ACOT4	0.0
FAM156B	0.0
ZEB1	0.0
MRPS25	0.0
OTOS	0.0
SHC4	0.0
SLC12A1	0.0
F8A1	0.0
MYH2	0.0
CSTL1	0.0
NUDT17	0.0
OTOR	0.0
AIFM3	0.0
ABCA6	0.0
CBX8	0.0
RFPL1	0.0
AACSP1	0.0
NCF4	0.0
LIN7A	0.0
FAM213B	0.0
PPP1R7	0.0
MAP3K7CL	0.0
CTSO	0.0
CCDC42	0.0
PART1	0.0
SEL1L	0.0
CASP3	0.0
RAB2A	0.0
MUC21	0.0
ZNF366	0.0
CEP112	0.0
RUNDC3A	0.0
DDTL	0.0
MAPRE2	0.0
TBL3	0.0
PMS2P3	0.0
SZT2	0.0
PTPRZ1	0.0
ESM1	0.0
TMEM232	0.0
RHBDD1	0.0
IL17A	0.0
CBX6	0.0
SH2D4B	0.0
UGT1A10	0.0
VHL	0.0
WDFY4	0.0
S1PR5	0.0
SDC4	0.0
MPZL1	0.0
OR6C3	0.0
SH2D2A	0.0
ZDHHC16	0.0
LAMB2	0.0
PLXNB2	0.0
OR1E2	0.0
RGS22	0.0
SMG8	0.0
HBZ	0.0
TSR3	0.0
TLDC1	0.0
ORAI1	0.0
LPHN1	0.0
ITM2C	0.0
TMEM2	0.0
NRXN1	0.0
PRSS12	0.0
IGBP1	0.0
DQX1	0.0
DCST1	0.0
OXCT2	0.0
RAD1	0.0
N4BP2	0.0
DUSP12	0.0
RP9P	0.0
OPLAH	0.0
SLC16A13	0.0
CCDC178	0.0
KRTCAP2	0.0
AKAP8	0.0
ADAMTS14	0.0
FAM47A	0.0
SHISA4	0.0
STYK1	0.0
UBE3A	0.0
ALDH3A1	0.0
ERBB4	0.0
GLIPR1L2	0.0
RNF182	0.0
COPZ2	0.0
FARSB	0.0
DLL1	0.0
PRAMEF21	0.0
HCRTR2	0.0
TNIK	0.0
BAP1	0.0
ANO2	0.0
UNC13A	0.0
C16orf3	0.0
PTPN20B	0.0
HMGN4	0.0
CLEC1B	0.0
PBX4	0.0
TMEM132B	0.0
GPR64	0.0
HOOK2	0.0
ACSS1	0.0
TMEM235	0.0
SAA3P	0.0
KIF23	0.0
ART3	0.0
MIR17HG	0.0
RASIP1	0.0
TTC14	0.0
RNF148	0.0
BAG1	0.0
GFI1	0.0
GCSAML-AS1	0.0
SNHG14	0.0
CD34	0.0
HOPX	0.0
LRRIQ1	0.0
C21orf91	0.0
COTL1	0.0
ELF2	0.0
MCHR1	0.0
BOLA3	0.0
ZNF781	0.0
CDH3	0.0
ASAH1	0.0
FAM129B	0.0
SH3BGRL3	0.0
SNIP1	0.0
LRRC37B	0.0
FMNL2	0.0
WRN	0.0
KIAA0895L	0.0
CAPN12	0.0
XYLB	0.0
NCF1C	0.0
ZNF568	0.0
EGR4	0.0
STK36	0.0
HBG1	0.0
LRP5L	0.0
MEST	0.0
SLC5A7	0.0
PPP1R15A	0.0
OXA1L	0.0
RFC5	0.0
PMS2CL	0.0
POM121	0.0
FAM174A	0.0
ITPK1-AS1	0.0
CHRNB3	0.0
HNRNPH1	0.0
PTCRA	0.0
LCN2	0.0
CEBPZ	0.0
ASGR2	0.0
DNAH2	0.0
YPEL4	0.0
PRR14L	0.0
SLC35B2	0.0
CLDN11	0.0
UQCRC2	0.0
AFF2	0.0
MOSPD2	0.0
CASC5	0.0
SBK1	0.0
OR4K2	0.0
GOLPH3L	0.0
RPL13	0.0
CDADC1	0.0
FAM101A	0.0
C8orf47	0.0
APRT	0.0
ZNF384	0.0
IRGC	0.0
NAA50	0.0
MTCP1	0.0
C10orf32	0.0
CABLES1	0.0
TERT	0.0
MSX2P1	0.0
HEATR5A	0.0
OR2L1P	0.0
HIF1A	0.0
GTF2H3	0.0
AP2S1	0.0
REPS2	0.0
FAM92B	0.0
RP3-510O8.4	0.0
PLXDC1	0.0
LSM6	0.0
FOLR3	0.0
NPHP3	0.0
LRFN1	0.0
NCOR1	0.0
DYNC1I2	0.0
ISM2	0.0
SH3BGR	0.0
SH3RF3	0.0
ANKRD23	0.0
LNP1	0.0
C19orf70	0.0
CTSL	0.0
SEC16B	0.0
SPDYE9P	0.0
IFT122	0.0
GLMN	0.0
TMEM45B	0.0
KRT18P55	0.0
GPR25	0.0
NDC80	0.0
KIR2DL1	0.0
EFR3A	0.0
KIF12	0.0
RIMBP3	0.0
DESI2	0.0
NIT2	0.0
RALBP1	0.0
RBMS1	0.0
ACSF3	0.0
MAP4K5	0.0
TINAGL1	0.0
ANKRD13A	0.0
NXPH1	0.0
[truncated: 16,762 more rows]
