# Supplementary material for: Biomarker Discovery for Meta-Classification of Melanoma Metastatic Progression Using Transfer Learning
Source: Genes (Basel). 2022 Dec 7;13(12):2303. doi: 10.3390/genes13122303 (PMC9777873; doi:10.3390/genes13122303)
Supplement: Supplementary file 1 [file genes-13-02303-s001.zip › Supplementary files/03 Model Evaluation Scores for Training Dataset [Based onTop 139 Genes of RF].csv]

model	auc_score	logloss	accuracy	f1_macro	f1_micro	f1_weighted	precision_macro	precision_micro	precision_weighted	recall_macro	recall_micro	recall_weighted
Logistic Regression - Top 10 Genes	0.9234349703184026	0.30914276387991996	0.8881118881118881	0.8147218398250871	0.8881118881118881	0.8758802133974212	0.8744827420286135	0.8744827420286135	0.8744827420286135	0.7697652455477604	0.8881118881118881	0.8881118881118881
Logistic Regression - Top 20 Genes	0.933553696708041	0.2535963794574579	0.9055944055944056	0.8567532973454283	0.9055944055944056	0.9006225562516954	0.9030768957764859	0.9030768957764859	0.9030768957764859	0.8267674042093902	0.9055944055944056	0.9055944055944056
Logistic Regression - Top 30 Genes	0.9034673502428494	0.44266371068079535	0.8706293706293706	0.8012210012210013	0.8706293706293706	0.8628260628260629	0.876918150173289	0.876918150173289	0.876918150173289	0.7734754452239612	0.8706293706293706	0.8706293706293706
Logistic Regression - Top 40 Genes	0.914395574743659	0.4330002636169757	0.8636363636363636	0.7980335705361508	0.8636363636363636	0.8584042390332792	0.8799793478692561	0.8799793478692561	0.8799793478692561	0.7790070156502968	0.8636363636363636	0.8636363636363636
Logistic Regression - Top 50 Genes	0.9235024284943335	0.41810466726724527	0.8811188811188811	0.8307692307692308	0.881118881118881	0.8791823561054332	0.9011790961332247	0.9011790961332247	0.9011790961332247	0.820831084727469	0.8811188811188811	0.8811188811188811
Logistic Regression - Top 60 Genes	0.9253237992444684	0.4124601725837681	0.8811188811188811	0.8343215429700812	0.881118881118881	0.8805031266695549	0.9067363828831719	0.9067363828831719	0.9067363828831719	0.8309498111171074	0.8811188811188811	0.8811188811188811
Logistic Regression - Top 70 Genes	0.9649892066918511	0.24107055888642703	0.9230769230769231	0.8880347355683679	0.9230769230769231	0.9208867863576383	0.9252120806925249	0.9252120806925249	0.9252120806925249	0.8685914732865623	0.9230769230769231	0.9230769230769231
Logistic Regression - Top 80 Genes	0.9726119805720452	0.21522099470984707	0.9475524475524476	0.9249304425429157	0.9475524475524475	0.9465438231252709	0.9476455450767377	0.9476455450767377	0.9476455450767377	0.909943335132218	0.9475524475524476	0.9475524475524476
Logistic Regression - Top 90 Genes	0.9875876956287102	0.12652075917472452	0.9790209790209791	0.9704545454545455	0.9790209790209791	0.9787984742530197	0.976490139334176	0.976490139334176	0.976490139334176	0.9609417161359957	0.9790209790209791	0.9790209790209791
Logistic Regression - Top 100 Genes	0.9909606044252564	0.1201153475719897	0.9790209790209791	0.9704545454545455	0.9790209790209791	0.9787984742530197	0.976490139334176	0.976490139334176	0.976490139334176	0.9609417161359957	0.9790209790209791	0.9790209790209791
Logistic Regression - Top 110 Genes	0.9910280626011873	0.11880160041187751	0.9790209790209791	0.9704545454545455	0.9790209790209791	0.9787984742530197	0.976490139334176	0.976490139334176	0.976490139334176	0.9609417161359957	0.9790209790209791	0.9790209790209791
Logistic Regression - Top 120 Genes	0.9971667566109013	0.10222710343204094	0.9755244755244755	0.9657115453782521	0.9755244755244755	0.9753320651294516	0.9754018242955103	0.9754018242955103	0.9754018242955103	0.9586481381543444	0.9755244755244755	0.9755244755244755
Logistic Regression - Top 130 Genes	0.9313275769023206	0.34273289543099167	0.8741258741258742	0.7915620698032229	0.8741258741258742	0.8603652400720989	0.8654946895365658	0.8654946895365658	0.8654946895365658	0.7504722072315164	0.8741258741258742	0.8741258741258742
Logistic Regression - Top 139 Genes	0.9961548839719374	0.09503226323634532	0.9825174825174825	0.9755082466987515	0.9825174825174825	0.9823800465210367	0.980892825469188	0.980892825469188	0.980892825469188	0.9682946573124662	0.9825174825174825	0.9825174825174825
Support Vector Machines (Linear Kernel) - Top 10 Genes	0.8204937938478144	0.46494312281761335	0.8391608391608392	0.7020833333333334	0.8391608391608392	0.8080710955710956	0.8279414926414016	0.8279414926414016	0.8279414926414016	0.6668240690771722	0.8391608391608392	0.8391608391608392
Support Vector Machines (Linear Kernel) - Top 20 Genes	0.9019158121964382	0.4082358744869703	0.8461538461538461	0.7199323422060002	0.8461538461538461	0.8185428921652549	0.8342833771732854	0.8342833771732854	0.8342833771732854	0.6815299514301134	0.8461538461538461	0.8461538461538461
Support Vector Machines (Linear Kernel) - Top 30 Genes	0.9299109552077712	0.3164513301055282	0.8741258741258742	0.7915620698032229	0.8741258741258742	0.8603652400720989	0.8654946895365658	0.8654946895365658	0.8654946895365658	0.7504722072315164	0.8741258741258742	0.8741258741258742
Support Vector Machines (Linear Kernel) - Top 40 Genes	0.9307204533189424	0.32660883287616116	0.9020979020979021	0.8505189277981036	0.9020979020979021	0.8965715834229236	0.8993243772243928	0.8993243772243928	0.8993243772243928	0.8194144630329196	0.9020979020979021	0.9020979020979021
Support Vector Machines (Linear Kernel) - Top 50 Genes	0.9320696168375606	0.3431295277545997	0.9125874125874126	0.8689780286232616	0.9125874125874126	0.908622923136126	0.910678564259696	0.910678564259696	0.910678564259696	0.8414732865623313	0.9125874125874126	0.9125874125874126
Support Vector Machines (Linear Kernel) - Top 60 Genes	0.9517674042093902	0.3152508119594962	0.916083916083916	0.8778560751654921	0.916083916083916	0.9136946760265147	0.9201982027307957	0.9201982027307957	0.9201982027307957	0.8589449541284404	0.916083916083916	0.916083916083916
Support Vector Machines (Linear Kernel) - Top 70 Genes	0.9677549919050189	0.3013577975615261	0.9475524475524476	0.9272819730485635	0.9475524475524475	0.9474182059994417	0.9570087237549849	0.9570087237549849	0.9570087237549849	0.9251214247166757	0.9475524475524476	0.9475524475524476
Support Vector Machines (Linear Kernel) - Top 80 Genes	0.9836751214247167	0.2704660444824813	0.9755244755244755	0.9657115453782521	0.9755244755244755	0.9753320651294516	0.9754018242955103	0.9754018242955103	0.9754018242955103	0.9586481381543444	0.9755244755244755	0.9755244755244755
Support Vector Machines (Linear Kernel) - Top 90 Genes	0.9871829465731247	0.24442503910647687	0.9825174825174825	0.9755082466987515	0.9825174825174825	0.9823800465210367	0.980892825469188	0.980892825469188	0.980892825469188	0.9682946573124662	0.9825174825174825	0.9825174825174825
Support Vector Machines (Linear Kernel) - Top 100 Genes	0.9963572584997301	0.2561962826730195	0.9895104895104895	0.9854563946097126	0.9895104895104895	0.9894836411998882	0.9898188192771578	0.9898188192771578	0.9898188192771578	0.9830005396654075	0.9895104895104895	0.9895104895104895
Support Vector Machines (Linear Kernel) - Top 110 Genes	0.9997301672962763	0.2612533489442273	0.993006993006993	0.9903534808418781	0.993006993006993	0.993006993006993	0.9943432335697296	0.9943432335697296	0.9943432335697296	0.9903534808418781	0.993006993006993	0.993006993006993
Support Vector Machines (Linear Kernel) - Top 120 Genes	1.0	0.25514755162683067	0.9965034965034965	0.9951521315365709	0.9965034965034965	0.9964945470666295	0.9954337899543378	0.9954337899543378	0.9954337899543378	0.9926470588235294	0.9965034965034965	0.9965034965034965
Support Vector Machines (Linear Kernel) - Top 130 Genes	1.0	0.26654314671040774	0.9965034965034965	0.9951521315365709	0.9965034965034965	0.9964945470666295	0.9954337899543378	0.9954337899543378	0.9954337899543378	0.9926470588235294	0.9965034965034965	0.9965034965034965
Support Vector Machines (Linear Kernel) - Top 139 Genes	1.0	0.23630814904158434	1.0	1.0	1.0	1.0	1.0	1.0	1.0	1.0	1.0	1.0
Support Vector Machines (Polynomial Kernel) - Top 10 Genes	0.9519697787371829	0.5035717883949475	0.9125874125874126	0.8673641642087299	0.9125874125874126	0.9079838483811995	0.9079153522643665	0.9079153522643665	0.9079153522643665	0.8364139233675121	0.9125874125874126	0.9125874125874126
Support Vector Machines (Polynomial Kernel) - Top 20 Genes	0.995682676740421	0.5081178964274078	0.972027972027972	0.959740990990991	0.972027972027972	0.9714058464058463	0.9646017699115044	0.9646017699115044	0.9646017699115044	0.9411764705882353	0.972027972027972	0.972027972027972
Support Vector Machines (Polynomial Kernel) - Top 30 Genes	0.9463707501349164	0.47250827328745365	0.8356643356643356	0.6873008118733571	0.8356643356643356	0.8002679619680109	0.8226415094339623	0.8226415094339623	0.8226415094339623	0.6544117647058824	0.8356643356643356	0.8356643356643356
Support Vector Machines (Polynomial Kernel) - Top 40 Genes	0.9814490016189963	0.406607195469985	0.8356643356643356	0.6873008118733571	0.8356643356643356	0.8002679619680109	0.8226415094339623	0.8226415094339623	0.8226415094339623	0.6544117647058824	0.8356643356643356	0.8356643356643356
Support Vector Machines (Polynomial Kernel) - Top 50 Genes	0.9898138154344307	0.37642518899864136	0.8391608391608392	0.6967266021207931	0.8391608391608392	0.8057323957738897	0.8257575757575758	0.8257575757575758	0.8257575757575758	0.6617647058823529	0.8391608391608392	0.8391608391608392
Support Vector Machines (Polynomial Kernel) - Top 60 Genes	0.9973016729627632	0.3593444489801086	0.8461538461538461	0.715036231884058	0.8461538461538461	0.8164158305462654	0.8320610687022901	0.8320610687022901	0.8320610687022901	0.6764705882352942	0.8461538461538461	0.8461538461538461
Support Vector Machines (Polynomial Kernel) - Top 70 Genes	0.9971667566109013	0.331916848649947	0.8251748251748252	0.6578619963632883	0.8251748251748252	0.783346617971941	0.8134328358208955	0.8134328358208955	0.8134328358208955	0.6323529411764706	0.8251748251748252	0.8251748251748252
Support Vector Machines (Polynomial Kernel) - Top 80 Genes	0.998246087425796	0.29207621647222787	0.8496503496503497	0.7239320268480482	0.8496503496503497	0.8216405678861063	0.8352490421455939	0.8352490421455939	0.8352490421455939	0.6838235294117647	0.8496503496503497	0.8496503496503497
Support Vector Machines (Polynomial Kernel) - Top 90 Genes	1.0	0.2406074016372914	1.0	1.0	1.0	1.0	1.0	1.0	1.0	1.0	1.0	1.0
Support Vector Machines (Polynomial Kernel) - Top 100 Genes	1.0	0.22217109184603556	1.0	1.0	1.0	1.0	1.0	1.0	1.0	1.0	1.0	1.0
Support Vector Machines (Polynomial Kernel) - Top 110 Genes	1.0	0.12974488506254087	1.0	1.0	1.0	1.0	1.0	1.0	1.0	1.0	1.0	1.0
Support Vector Machines (Polynomial Kernel) - Top 120 Genes	1.0	0.13667096307871085	1.0	1.0	1.0	1.0	1.0	1.0	1.0	1.0	1.0	1.0
Support Vector Machines (Polynomial Kernel) - Top 130 Genes	1.0	0.1141292433368098	1.0	1.0	1.0	1.0	1.0	1.0	1.0	1.0	1.0	1.0
Support Vector Machines (Polynomial Kernel) - Top 139 Genes	1.0	0.09427071114524908	1.0	1.0	1.0	1.0	1.0	1.0	1.0	1.0	1.0	1.0
Support Vector Machines (Radial Basis Kernel) - Top 10 Genes	0.9248515920129521	0.33138356213640835	0.8776223776223776	0.801652565042503	0.8776223776223775	0.8660337621440918	0.8714284404979031	0.8714284404979031	0.8714284404979031	0.7628845116028062	0.8776223776223776	0.8776223776223776
Support Vector Machines (Radial Basis Kernel) - Top 20 Genes	0.9353750674581759	0.24860257960860052	0.9020979020979021	0.8424242424242423	0.9020979020979021	0.8932824751006568	0.8887612049553695	0.8887612049553695	0.8887612049553695	0.7991770102536427	0.9020979020979021	0.9020979020979021
Support Vector Machines (Radial Basis Kernel) - Top 30 Genes	0.95541014570966	0.23848083082294297	0.9020979020979021	0.8401979565772669	0.9020979020979021	0.8923608320160046	0.8861788617886179	0.8861788617886179	0.8861788617886179	0.7941176470588236	0.9020979020979021	0.9020979020979021
Support Vector Machines (Radial Basis Kernel) - Top 40 Genes	0.9697787371829466	0.20201770323321638	0.9090909090909091	0.8536796536796537	0.9090909090909091	0.9009051554506099	0.8934426229508197	0.8934426229508197	0.8934426229508197	0.8088235294117647	0.9090909090909091	0.9090909090909091
Support Vector Machines (Radial Basis Kernel) - Top 50 Genes	0.9689017808958446	0.20192463017746493	0.9230769230769231	0.8810496067755595	0.9230769230769231	0.9181325329238215	0.9110788024711391	0.9110788024711391	0.9110788024711391	0.8432946573124662	0.9230769230769231	0.9230769230769231
Support Vector Machines (Radial Basis Kernel) - Top 60 Genes	0.9843497031840258	0.18701464549006924	0.9230769230769231	0.8810496067755595	0.9230769230769231	0.9181325329238215	0.9110788024711391	0.9110788024711391	0.9110788024711391	0.8432946573124662	0.9230769230769231	0.9230769230769231
Support Vector Machines (Radial Basis Kernel) - Top 70 Genes	0.9868456556934702	0.15299406572314803	0.9475524475524476	0.921386817173957	0.9475524475524475	0.9451737538816756	0.9356223175965666	0.9356223175965666	0.9356223175965666	0.8897058823529411	0.9475524475524476	0.9475524475524476
Support Vector Machines (Radial Basis Kernel) - Top 80 Genes	0.9794252563410685	0.15346261651214735	0.9230769230769231	0.8794913046809163	0.9230769230769231	0.9175020183983641	0.9083333333333333	0.9083333333333333	0.9083333333333333	0.8382352941176471	0.9230769230769231	0.9230769230769231
Support Vector Machines (Radial Basis Kernel) - Top 90 Genes	0.9880599028602267	0.11465187016208712	0.951048951048951	0.9270673952641166	0.951048951048951	0.9490017450673188	0.9396551724137931	0.9396551724137931	0.9396551724137931	0.8970588235294117	0.951048951048951	0.951048951048951
Support Vector Machines (Radial Basis Kernel) - Top 100 Genes	0.9879924446842958	0.11407030089454112	0.958041958041958	0.9382200460829493	0.958041958041958	0.9565736682672167	0.9478260869565217	0.9478260869565217	0.9478260869565217	0.9117647058823529	0.958041958041958	0.958041958041958
Support Vector Machines (Radial Basis Kernel) - Top 110 Genes	0.9883297355639503	0.10813045512425314	0.972027972027972	0.959740990990991	0.972027972027972	0.9714058464058463	0.9646017699115044	0.9646017699115044	0.9646017699115044	0.9411764705882353	0.972027972027972	0.972027972027972
Support Vector Machines (Radial Basis Kernel) - Top 120 Genes	0.990353480841878	0.07962525672781709	0.972027972027972	0.959740990990991	0.972027972027972	0.9714058464058463	0.9646017699115044	0.9646017699115044	0.9646017699115044	0.9411764705882353	0.972027972027972	0.972027972027972
Support Vector Machines (Radial Basis Kernel) - Top 130 Genes	0.9902185644900162	0.09509711302293784	0.958041958041958	0.9382200460829493	0.958041958041958	0.9565736682672167	0.9478260869565217	0.9478260869565217	0.9478260869565217	0.9117647058823529	0.958041958041958	0.958041958041958
Support Vector Machines (Radial Basis Kernel) - Top 139 Genes	0.9981786292498651	0.09483420862992732	0.9615384615384616	0.9436957494407159	0.9615384615384616	0.96031939425228	0.9519650655021834	0.9519650655021834	0.9519650655021834	0.9191176470588236	0.9615384615384616	0.9615384615384616
Support Vector Machines (Sigmoid Kernel) - Top 10 Genes	0.6048637344846195	0.5455957756154105	0.8146853146853147	0.6710146500271297	0.8146853146853147	0.7850389870574354	0.8191244374802008	0.8191244374802008	0.8191244374802008	0.6457096600107933	0.8146853146853147	0.8146853146853147
Support Vector Machines (Sigmoid Kernel) - Top 20 Genes	0.7271316783594172	0.5130654553398425	0.8146853146853147	0.6762978623443741	0.8146853146853147	0.787303840157963	0.8212801769196805	0.8212801769196805	0.8212801769196805	0.6507690232056125	0.8146853146853147	0.8146853146853147
Support Vector Machines (Sigmoid Kernel) - Top 30 Genes	0.8053831624392878	0.46723668016293585	0.8006993006993007	0.697590294395904	0.8006993006993007	0.7902031743091346	0.8351848034846278	0.8351848034846278	0.8351848034846278	0.6820696168375607	0.8006993006993007	0.8006993006993007
Support Vector Machines (Sigmoid Kernel) - Top 40 Genes	0.8659606044252564	0.35360018656978554	0.8531468531468531	0.7602969348659003	0.8531468531468531	0.8385412480240066	0.8546575189560197	0.8546575189560197	0.8546575189560197	0.7265920129519697	0.8531468531468531	0.8531468531468531
Support Vector Machines (Sigmoid Kernel) - Top 50 Genes	0.8821505666486779	0.3359320228497888	0.8636363636363636	0.7877651983636191	0.8636363636363636	0.8543188521116407	0.8698432579665546	0.8698432579665546	0.8698432579665546	0.75876956287102	0.8636363636363636	0.8636363636363636
Support Vector Machines (Sigmoid Kernel) - Top 60 Genes	0.8907514840798705	0.3303385390776406	0.8566433566433567	0.7708467686775712	0.8566433566433567	0.8443867012196729	0.8604558879788238	0.8604558879788238	0.8604558879788238	0.7390043173232596	0.8566433566433567	0.8566433566433567
Support Vector Machines (Sigmoid Kernel) - Top 70 Genes	0.7651106314085269	0.5162110496423484	0.7622377622377622	0.6577984234234233	0.7622377622377621	0.7569496944496944	0.8222775843949831	0.8222775843949831	0.8222775843949831	0.6517808958445763	0.7622377622377622	0.7622377622377622
Support Vector Machines (Sigmoid Kernel) - Top 80 Genes	0.7568132757690232	0.5187860697430565	0.7517482517482518	0.6522171031222703	0.7517482517482518	0.7497966605987227	0.8216085048249107	0.8216085048249107	0.8216085048249107	0.6499595250944414	0.7517482517482518	0.7517482517482518
Support Vector Machines (Sigmoid Kernel) - Top 90 Genes	0.7399487317862925	0.5522118387366793	0.7412587412587412	0.6316742081447964	0.7412587412587412	0.7370439515235895	0.812196977334592	0.812196977334592	0.812196977334592	0.6279007015650298	0.7412587412587412	0.7412587412587412
Support Vector Machines (Sigmoid Kernel) - Top 100 Genes	0.9154749055585537	0.30692862726930337	0.8601398601398601	0.7779503105590062	0.8601398601398601	0.848803370542501	0.8638959039292651	0.8638959039292651	0.8638959039292651	0.7463572584997302	0.8601398601398601	0.8601398601398601
Support Vector Machines (Sigmoid Kernel) - Top 110 Genes	0.9054910955207772	0.3107118566807994	0.8741258741258742	0.8001552795031057	0.8741258741258742	0.863923033488251	0.8729010772380247	0.8729010772380247	0.8729010772380247	0.7656502968159742	0.8741258741258742	0.8741258741258742
Support Vector Machines (Sigmoid Kernel) - Top 120 Genes	0.8959120345385861	0.3310569326865433	0.8671328671328671	0.7918486171761281	0.867132867132867	0.8575034863244471	0.8708619362289087	0.8708619362289087	0.8708619362289087	0.7610631408526713	0.8671328671328671	0.8671328671328671
Support Vector Machines (Sigmoid Kernel) - Top 130 Genes	0.9063680518078789	0.30342104631371086	0.8776223776223776	0.801652565042503	0.8776223776223775	0.8660337621440918	0.8714284404979031	0.8714284404979031	0.8714284404979031	0.7628845116028062	0.8776223776223776	0.8776223776223776
Support Vector Machines (Sigmoid Kernel) - Top 139 Genes	0.8894360496492174	0.33206648656715154	0.8741258741258742	0.8001552795031057	0.8741258741258742	0.863923033488251	0.8729010772380247	0.8729010772380247	0.8729010772380247	0.7656502968159742	0.8741258741258742	0.8741258741258742
Gaussian Naive Bayes - Top 10 Genes	0.8737182946573125	4.662982532710339	0.8286713286713286	0.6907425797197396	0.8286713286713286	0.7990635867497833	0.8250802012269902	0.8250802012269902	0.8250802012269902	0.659943335132218	0.8286713286713286	0.8286713286713286
Gaussian Naive Bayes - Top 20 Genes	0.8299716675661091	5.141811148030153	0.8251748251748252	0.6970338983050848	0.8251748251748252	0.8003733554581012	0.8285100545629333	0.8285100545629333	0.8285100545629333	0.6677684835402051	0.8251748251748252	0.8251748251748252
Gaussian Naive Bayes - Top 30 Genes	0.8576632487857528	4.3385063602836755	0.8461538461538461	0.7414529914529915	0.8461538461538461	0.8277449046679817	0.8456395714377366	0.8456395714377366	0.8456395714377366	0.7068267674042095	0.8461538461538461	0.8461538461538461
Gaussian Naive Bayes - Top 40 Genes	0.8526038855909337	4.044653062478757	0.8531468531468531	0.7494367959949937	0.8531468531468531	0.8339830382383574	0.8476105953170173	0.8476105953170173	0.8476105953170173	0.7114139233675121	0.8531468531468531	0.8531468531468531
Gaussian Naive Bayes - Top 50 Genes	0.8626551538046412	3.5272289409013964	0.8601398601398601	0.7684022997813589	0.8601398601398601	0.8448502667467765	0.856654609817528	0.856654609817528	0.856654609817528	0.7311791689152726	0.8601398601398601	0.8601398601398601
Gaussian Naive Bayes - Top 60 Genes	0.8652185644900162	3.436656736862132	0.8636363636363636	0.7789842867616463	0.8636363636363636	0.8507233349605594	0.8624693785899553	0.8624693785899553	0.8624693785899553	0.7435914732865623	0.8636363636363636	0.8636363636363636
Gaussian Naive Bayes - Top 70 Genes	0.8915609821910415	2.7235101654607763	0.8671328671328671	0.7945402298850575	0.867132867132867	0.858592556868419	0.8733658408510001	0.8733658408510001	0.8733658408510001	0.7661225040474906	0.8671328671328671	0.8671328671328671
Gaussian Naive Bayes - Top 80 Genes	0.9111575822989746	2.4324313976182297	0.8706293706293706	0.8036989630289202	0.8706293706293706	0.863816095604175	0.8794702077153764	0.8794702077153764	0.8794702077153764	0.7785348084187804	0.8706293706293706	0.8706293706293706
Gaussian Naive Bayes - Top 90 Genes	0.9185105234754453	2.273703654014293	0.8776223776223776	0.8143098298922218	0.8776223776223775	0.8711773877336791	0.8841134660771592	0.8841134660771592	0.8841134660771592	0.7881813275769023	0.8776223776223776	0.8776223776223776
Gaussian Naive Bayes - Top 100 Genes	0.9198934160820291	2.5331940429920685	0.8811188811188811	0.8184872694691256	0.881118881118881	0.8744083512992643	0.8851482058603812	0.8851482058603812	0.8851482058603812	0.7904749055585537	0.8811188811188811	0.8811188811188811
Gaussian Naive Bayes - Top 110 Genes	0.9015785213167835	2.605547846491673	0.8846153846153846	0.8249206967555234	0.8846153846153846	0.8785386798631831	0.8887957640641615	0.8887957640641615	0.8887957640641615	0.7978278467350243	0.8846153846153846	0.8846153846153846
Gaussian Naive Bayes - Top 120 Genes	0.899858337830545	2.718819264352918	0.8811188811188811	0.8184872694691256	0.881118881118881	0.8744083512992643	0.8851482058603812	0.8851482058603812	0.8851482058603812	0.7904749055585537	0.8811188811188811	0.8811188811188811
Gaussian Naive Bayes - Top 130 Genes	0.8964179708580681	2.7243392866373197	0.8846153846153846	0.8249206967555234	0.8846153846153846	0.8785386798631831	0.8887957640641615	0.8887957640641615	0.8887957640641615	0.7978278467350243	0.8846153846153846	0.8846153846153846
Gaussian Naive Bayes - Top 139 Genes	0.8936859147328657	2.950531370232837	0.8811188811188811	0.8207227138643067	0.881118881118881	0.8752975637931389	0.887757247848991	0.887757247848991	0.887757247848991	0.7955342687533729	0.8811188811188811	0.8811188811188811
Random Forest - Top 10 Genes	0.9813815434430653	0.170442396492368	0.9300699300699301	0.9004524886877828	0.9300699300699301	0.9289307977090782	0.9361932505567826	0.9361932505567826	0.9361932505567826	0.8883567188343227	0.9300699300699301	0.9300699300699301
Random Forest - Top 20 Genes	0.9789530491095522	0.19640366317153804	0.9300699300699301	0.8993524774774775	0.9300699300699301	0.9285146160146159	0.9332141431678657	0.9332141431678657	0.9332141431678657	0.8832973556395035	0.9300699300699301	0.9300699300699301
Random Forest - Top 30 Genes	0.9890717754991905	0.1716543221855602	0.9615384615384616	0.9455436118467744	0.9615384615384616	0.9610224986451813	0.961347288084442	0.961347288084442	0.961347288084442	0.9342957366432811	0.9615384615384616	0.9615384615384616
Random Forest - Top 40 Genes	0.9938613059902861	0.15214211484831505	0.965034965034965	0.9507575757575758	0.965034965034965	0.9646641237550327	0.9656304312267615	0.9656304312267615	0.9656304312267615	0.9416486778197517	0.965034965034965	0.965034965034965
Random Forest - Top 50 Genes	0.9941985968699406	0.1502603009379592	0.9685314685314685	0.9559148440577525	0.9685314685314685	0.9682840837378663	0.9699523358454821	0.9699523358454821	0.9699523358454821	0.9490016189962223	0.9685314685314685	0.9685314685314685
Random Forest - Top 60 Genes	0.9934565569347006	0.14926245060562676	0.965034965034965	0.9507575757575758	0.965034965034965	0.9646641237550327	0.9656304312267615	0.9656304312267615	0.9656304312267615	0.9416486778197517	0.965034965034965	0.965034965034965
Random Forest - Top 70 Genes	0.9915002698327038	0.1668320465532407	0.9545454545454546	0.9349397168705268	0.9545454545454546	0.9536713133752347	0.9528952189502649	0.9528952189502649	0.9528952189502649	0.91958985429034	0.9545454545454546	0.9545454545454546
Random Forest - Top 80 Genes	0.9813815434430653	0.2006224055242414	0.9370629370629371	0.9083920563741191	0.9370629370629371	0.935271007019886	0.9353605512465967	0.9353605512465967	0.9353605512465967	0.8878845116028062	0.9370629370629371	0.9370629370629371
Random Forest - Top 90 Genes	0.9894090663788451	0.17258899030821176	0.951048951048951	0.9310606060606061	0.951048951048951	0.950529773257046	0.9549360260369435	0.9549360260369435	0.9549360260369435	0.9223556395035079	0.951048951048951	0.951048951048951
Random Forest - Top 100 Genes	0.9863734484619536	0.19518401888124295	0.9440559440559441	0.9185707167769948	0.9440559440559441	0.9424631173510096	0.9404951438389392	0.9404951438389392	0.9404951438389392	0.8975310307609282	0.9440559440559441	0.9440559440559441
Random Forest - Top 110 Genes	0.9954128440366974	0.1513082932528717	0.972027972027972	0.9610168336400191	0.972027972027972	0.9718830886281306	0.9743135305061911	0.9743135305061911	0.9743135305061911	0.9563545601726929	0.972027972027972	0.972027972027972
Random Forest - Top 120 Genes	0.9931192660550457	0.1652557168351797	0.9685314685314685	0.9559148440577525	0.9685314685314685	0.9682840837378663	0.9699523358454821	0.9699523358454821	0.9699523358454821	0.9490016189962223	0.9685314685314685	0.9685314685314685
Random Forest - Top 130 Genes	0.9960874257960066	0.149240600208057	0.9685314685314685	0.9554447733291791	0.9685314685314685	0.9681093170733303	0.9667165434228421	0.9667165434228421	0.9667165434228421	0.9439422558014032	0.9685314685314685	0.9685314685314685
Random Forest - Top 139 Genes	0.9931192660550459	0.16314815546258488	0.9615384615384616	0.9455436118467744	0.9615384615384616	0.9610224986451813	0.961347288084442	0.961347288084442	0.961347288084442	0.9342957366432811	0.9615384615384616	0.9615384615384616
