# Supplementary material for: Biomarker Discovery for Meta-Classification of Melanoma Metastatic Progression Using Transfer Learning
Source: Genes (Basel). 2022 Dec 7;13(12):2303. doi: 10.3390/genes13122303 (PMC9777873; doi:10.3390/genes13122303)
Supplement: Supplementary file 1 [file genes-13-02303-s001.zip › Supplementary files/04 Model Evaluation Scores for Validation Dataset [Based on Top 139 Genes of RF].csv]

model	auc_score	logloss	accuracy	f1_macro	f1_micro	f1_weighted	precision_macro	precision_micro	precision_weighted	recall_macro	recall_micro	recall_weighted
Logistic Regression - Top 10 Genes	0.9552457814	0.2633776477	0.918699187	0.8744897959	0.918699187	0.9138543222	0.9101951627	0.9101951627	0.9101951627	0.8395084373	0.918699187	0.918699187
Logistic Regression - Top 20 Genes	0.9211298606	0.2509078739	0.9430894309	0.9134238311	0.9430894309	0.9402052754	0.9306930693	0.9306930693	0.9306930693	0.8793103448	0.9430894309	0.9430894309
Logistic Regression - Top 30 Genes	0.9314013206	0.4327377702	0.8943089431	0.8343520149	0.8943089431	0.8870168843	0.8904597082	0.8904597082	0.8904597082	0.7997065297	0.8943089431	0.8943089431
Logistic Regression - Top 40 Genes	0.9306676449	0.4278786954	0.9024390244	0.8536875496	0.9024390244	0.8983191814	0.9053476907	0.9053476907	0.9053476907	0.8288701394	0.9024390244	0.9024390244
Logistic Regression - Top 50 Genes	0.9394717535	0.4151319197	0.918699187	0.8813657407	0.918699187	0.9165349292	0.9233264141	0.9233264141	0.9233264141	0.863352898	0.918699187	0.918699187
Logistic Regression - Top 60 Genes	0.9240645635	0.4147298399	0.9268292683	0.8946216088	0.9268292683	0.9254083421	0.9325937973	0.9325937973	0.9325937973	0.8805942773	0.9268292683	0.9268292683
Logistic Regression - Top 70 Genes	0.9292002935	0.3038083695	0.9105691057	0.8677290058	0.9105691057	0.9075090986	0.9142462508	0.9142462508	0.9142462508	0.8461115187	0.9105691057	0.9105691057
Logistic Regression - Top 80 Genes	0.9196625092	0.3103902282	0.9024390244	0.8612781955	0.9024390244	0.9012103429	0.9184207966	0.9184207966	0.9184207966	0.8527146001	0.9024390244	0.9024390244
Logistic Regression - Top 90 Genes	0.9310344828	0.2728009317	0.9105691057	0.8773678963	0.9105691057	0.9110878746	0.9346189687	0.9346189687	0.9346189687	0.8818782098	0.9105691057	0.9105691057
Logistic Regression - Top 100 Genes	0.9402054292	0.2676660383	0.9105691057	0.8744082428	0.9105691057	0.9100212138	0.9276604849	0.9276604849	0.9276604849	0.8699559795	0.9105691057	0.9105691057
Logistic Regression - Top 110 Genes	0.9383712399	0.2726406636	0.9024390244	0.8612781955	0.9024390244	0.9012103429	0.9184207966	0.9184207966	0.9184207966	0.8527146001	0.9024390244	0.9024390244
Logistic Regression - Top 120 Genes	0.9457079971	0.2455030754	0.9349593496	0.907518797	0.9349593496	0.9341402286	0.942054251	0.942054251	0.942054251	0.8978356566	0.9349593496	0.9349593496
Logistic Regression - Top 130 Genes	0.9262655906	0.347838947	0.8780487805	0.8027370897	0.8780487805	0.8671484042	0.8738082882	0.8738082882	0.8738082882	0.7652237711	0.8780487805	0.8780487805
Logistic Regression - Top 139 Genes	0.9446074835	0.2441845521	0.9105691057	0.8744082428	0.9105691057	0.9100212138	0.9276604849	0.9276604849	0.9276604849	0.8699559795	0.9105691057	0.9105691057
Support Vector Machines (Linear Kernel) - Top 10 Genes	0.9350696992	0.4231373398	0.8536585366	0.7415966387	0.8536585366	0.831522853	0.8445904295	0.8445904295	0.8445904295	0.7015774028	0.8536585366	0.8536585366
Support Vector Machines (Linear Kernel) - Top 20 Genes	0.9343360235	0.3651974006	0.8861788618	0.812826087	0.8861788618	0.8747472605	0.8761549709	0.8761549709	0.8761549709	0.77054292	0.8861788618	0.8861788618
Support Vector Machines (Linear Kernel) - Top 30 Genes	0.9196625092	0.3604708244	0.8861788618	0.812826087	0.8861788618	0.8747472605	0.8761549709	0.8761549709	0.8761549709	0.77054292	0.8861788618	0.8861788618
Support Vector Machines (Linear Kernel) - Top 40 Genes	0.9398385913	0.3319244109	0.9024390244	0.8493877551	0.9024390244	0.8966251867	0.8990302919	0.8990302919	0.8990302919	0.816947909	0.9024390244	0.9024390244
Support Vector Machines (Linear Kernel) - Top 50 Genes	0.9464416728	0.3278808836	0.9105691057	0.8744082428	0.9105691057	0.9100212138	0.9276604849	0.9276604849	0.9276604849	0.8699559795	0.9105691057	0.9105691057
Support Vector Machines (Linear Kernel) - Top 60 Genes	0.904622157	0.3437580571	0.8780487805	0.8196304624	0.8780487805	0.8738760435	0.8918216938	0.8918216938	0.8918216938	0.8009904622	0.8780487805	0.8780487805
Support Vector Machines (Linear Kernel) - Top 70 Genes	0.920029347	0.3322573466	0.8780487805	0.8243693479	0.8780487805	0.8756805702	0.8980895468	0.8980895468	0.8980895468	0.8129126926	0.8780487805	0.8780487805
Support Vector Machines (Linear Kernel) - Top 80 Genes	0.9082905356	0.3136511981	0.8861788618	0.8420763023	0.8861788618	0.8861788618	0.9135198946	0.9135198946	0.9135198946	0.8420763023	0.8861788618	0.8861788618
Support Vector Machines (Linear Kernel) - Top 90 Genes	0.9292002935	0.2810640642	0.9105691057	0.8744082428	0.9105691057	0.9100212138	0.9276604849	0.9276604849	0.9276604849	0.8699559795	0.9105691057	0.9105691057
Support Vector Machines (Linear Kernel) - Top 100 Genes	0.9402054292	0.2801214941	0.8861788618	0.8381578947	0.8861788618	0.8847454001	0.9069365162	0.9069365162	0.9069365162	0.8301540719	0.8861788618	0.8861788618
Support Vector Machines (Linear Kernel) - Top 110 Genes	0.9541452678	0.2793914495	0.9105691057	0.8744082428	0.9105691057	0.9100212138	0.9276604849	0.9276604849	0.9276604849	0.8699559795	0.9105691057	0.9105691057
Support Vector Machines (Linear Kernel) - Top 120 Genes	0.9468085106	0.27596497	0.8943089431	0.8477867682	0.8943089431	0.8922564942	0.9093716173	0.9093716173	0.9093716173	0.8354732208	0.8943089431	0.8943089431
Support Vector Machines (Linear Kernel) - Top 130 Genes	0.9446074835	0.2907734157	0.8861788618	0.8420763023	0.8861788618	0.8861788618	0.9135198946	0.9135198946	0.9135198946	0.8420763023	0.8861788618	0.8861788618
Support Vector Machines (Linear Kernel) - Top 139 Genes	0.9479090242	0.2587787775	0.8780487805	0.8327744041	0.8780487805	0.8787561926	0.911071307	0.911071307	0.911071307	0.8367571533	0.8780487805	0.8780487805
Support Vector Machines (Polynomial Kernel) - Top 10 Genes	0.922597212	0.481087749	0.8699186992	0.8049167328	0.8699186992	0.8644255753	0.883309981	0.883309981	0.883309981	0.7837490829	0.8699186992	0.8699186992
Support Vector Machines (Polynomial Kernel) - Top 20 Genes	0.8734409391	0.4826042931	0.8780487805	0.8243693479	0.8780487805	0.8756805702	0.8980895468	0.8980895468	0.8980895468	0.8129126926	0.8780487805	0.8780487805
Support Vector Machines (Polynomial Kernel) - Top 30 Genes	0.8829787234	0.4729952812	0.8211382114	0.6576417004	0.8211382114	0.7826684441	0.8152409436	0.8152409436	0.8152409436	0.6326118855	0.8211382114	0.8211382114
Support Vector Machines (Polynomial Kernel) - Top 40 Genes	0.8965517241	0.4537010174	0.8211382114	0.6576417004	0.8211382114	0.7826684441	0.8152409436	0.8152409436	0.8152409436	0.6326118855	0.8211382114	0.8211382114
Support Vector Machines (Polynomial Kernel) - Top 50 Genes	0.920029347	0.4252664852	0.8130081301	0.6495726496	0.8130081301	0.7760405809	0.8130969165	0.8130969165	0.8130969165	0.6272927366	0.8130081301	0.8130081301
Support Vector Machines (Polynomial Kernel) - Top 60 Genes	0.8855465884	0.434405871	0.8048780488	0.6417475728	0.8048780488	0.7695003552	0.8109593928	0.8109593928	0.8109593928	0.6219735877	0.8048780488	0.8048780488
Support Vector Machines (Polynomial Kernel) - Top 70 Genes	0.8804108584	0.4141238299	0.8130081301	0.6169262018	0.8130081301	0.7617594443	0.8034188034	0.8034188034	0.8034188034	0.6034482759	0.8130081301	0.8130081301
Support Vector Machines (Polynomial Kernel) - Top 80 Genes	0.8628026412	0.4141038561	0.8130081301	0.6169262018	0.8130081301	0.7617594443	0.8034188034	0.8034188034	0.8034188034	0.6034482759	0.8130081301	0.8130081301
Support Vector Machines (Polynomial Kernel) - Top 90 Genes	0.8499633162	0.4141173836	0.8455284553	0.7416252073	0.8455284553	0.8282112473	0.8477149605	0.8477149605	0.8477149605	0.7081804842	0.8455284553	0.8455284553
Support Vector Machines (Polynomial Kernel) - Top 100 Genes	0.8536316948	0.4049834451	0.8455284553	0.7416252073	0.8455284553	0.8282112473	0.8477149605	0.8477149605	0.8477149605	0.7081804842	0.8455284553	0.8455284553
Support Vector Machines (Polynomial Kernel) - Top 110 Genes	0.8606016141	0.3975808839	0.837398374	0.7232223222	0.837398374	0.8171646433	0.8400915835	0.8400915835	0.8400915835	0.6909391049	0.837398374	0.837398374
Support Vector Machines (Polynomial Kernel) - Top 120 Genes	0.871239912	0.5076520145	0.8455284553	0.7322717379	0.8455284553	0.8242928208	0.8423386322	0.8423386322	0.8423386322	0.6962582539	0.8455284553	0.8455284553
Support Vector Machines (Polynomial Kernel) - Top 130 Genes	0.8573000734	0.6371532717	0.8292682927	0.7040898156	0.8292682927	0.8057973282	0.832608085	0.832608085	0.832608085	0.6736977256	0.8292682927	0.8292682927
Support Vector Machines (Polynomial Kernel) - Top 139 Genes	0.858217168	0.6008732129	0.8292682927	0.7040898156	0.8292682927	0.8057973282	0.832608085	0.832608085	0.832608085	0.6736977256	0.8292682927	0.8292682927
Support Vector Machines (Radial Basis Kernel) - Top 10 Genes	0.9504768892	0.3519809637	0.8536585366	0.7593478261	0.8536585366	0.8389607635	0.8554821749	0.8554821749	0.8554821749	0.7254218635	0.8536585366	0.8536585366
Support Vector Machines (Radial Basis Kernel) - Top 20 Genes	0.9236977256	0.3079197791	0.8455284553	0.7416252073	0.8455284553	0.8282112473	0.8477149605	0.8477149605	0.8477149605	0.7081804842	0.8455284553	0.8455284553
Support Vector Machines (Radial Basis Kernel) - Top 30 Genes	0.9060895084	0.3154871309	0.8536585366	0.75090009	0.8536585366	0.835448179	0.849987507	0.849987507	0.849987507	0.7134996332	0.8536585366	0.8536585366
Support Vector Machines (Radial Basis Kernel) - Top 40 Genes	0.9099413059	0.2972215116	0.8455284553	0.7219512195	0.8455284553	0.8199087845	0.8370547507	0.8370547507	0.8370547507	0.6843360235	0.8455284553	0.8455284553
Support Vector Machines (Radial Basis Kernel) - Top 50 Genes	0.9233308877	0.2882448114	0.8455284553	0.7322717379	0.8455284553	0.8242928208	0.8423386322	0.8423386322	0.8423386322	0.6962582539	0.8455284553	0.8455284553
Support Vector Machines (Radial Basis Kernel) - Top 60 Genes	0.9084739545	0.3194853498	0.8292682927	0.7040898156	0.8292682927	0.8057973282	0.832608085	0.832608085	0.832608085	0.6736977256	0.8292682927	0.8292682927
Support Vector Machines (Radial Basis Kernel) - Top 70 Genes	0.9126925899	0.3123116482	0.8455284553	0.7322717379	0.8455284553	0.8242928208	0.8423386322	0.8423386322	0.8423386322	0.6962582539	0.8455284553	0.8455284553
Support Vector Machines (Radial Basis Kernel) - Top 80 Genes	0.9185619956	0.293483156	0.8536585366	0.75090009	0.8536585366	0.835448179	0.849987507	0.849987507	0.849987507	0.7134996332	0.8536585366	0.8536585366
Support Vector Machines (Radial Basis Kernel) - Top 90 Genes	0.9233308877	0.2795815653	0.8699186992	0.7785778578	0.8699186992	0.8537317146	0.8600804359	0.8600804359	0.8600804359	0.7360601614	0.8699186992	0.8699186992
Support Vector Machines (Radial Basis Kernel) - Top 100 Genes	0.9295671313	0.2776751789	0.8536585366	0.7415966387	0.8536585366	0.831522853	0.8445904295	0.8445904295	0.8445904295	0.7015774028	0.8536585366	0.8536585366
Support Vector Machines (Radial Basis Kernel) - Top 110 Genes	0.9280997799	0.2823172226	0.8536585366	0.7415966387	0.8536585366	0.831522853	0.8445904295	0.8445904295	0.8445904295	0.7015774028	0.8536585366	0.8536585366
Support Vector Machines (Radial Basis Kernel) - Top 120 Genes	0.9376375642	0.2698435917	0.8536585366	0.7415966387	0.8536585366	0.831522853	0.8445904295	0.8445904295	0.8445904295	0.7015774028	0.8536585366	0.8536585366
Support Vector Machines (Radial Basis Kernel) - Top 130 Genes	0.9310344828	0.2727209916	0.8617886179	0.7604536602	0.8617886179	0.8427883133	0.8522643776	0.8522643776	0.8522643776	0.7188187821	0.8617886179	0.8617886179
Support Vector Machines (Radial Basis Kernel) - Top 139 Genes	0.9266324285	0.2774517754	0.8617886179	0.7604536602	0.8617886179	0.8427883133	0.8522643776	0.8522643776	0.8522643776	0.7188187821	0.8617886179	0.8617886179
Support Vector Machines (Sigmoid Kernel) - Top 10 Genes	0.7068965517	0.4738155456	0.8455284553	0.7219512195	0.8455284553	0.8199087845	0.8370547507	0.8370547507	0.8370547507	0.6843360235	0.8455284553	0.8455284553
Support Vector Machines (Sigmoid Kernel) - Top 20 Genes	0.8433602348	0.4003440886	0.8861788618	0.8188131313	0.8861788618	0.8771967644	0.8820539433	0.8820539433	0.8820539433	0.7824651504	0.8861788618	0.8861788618
Support Vector Machines (Sigmoid Kernel) - Top 30 Genes	0.9244534116	0.3392663726	0.8617886179	0.7897435897	0.8617886179	0.8547842402	0.8749668169	0.8749668169	0.8749668169	0.7665077036	0.8617886179	0.8617886179
Support Vector Machines (Sigmoid Kernel) - Top 40 Genes	0.8895818048	0.3206666042	0.8780487805	0.8027370897	0.8780487805	0.8671484042	0.8738082882	0.8738082882	0.8738082882	0.7652237711	0.8780487805	0.8780487805
Support Vector Machines (Sigmoid Kernel) - Top 50 Genes	0.9332355099	0.28389668	0.8780487805	0.8027370897	0.8780487805	0.8671484042	0.8738082882	0.8738082882	0.8738082882	0.7652237711	0.8780487805	0.8780487805
Support Vector Machines (Sigmoid Kernel) - Top 60 Genes	0.920029347	0.3010335518	0.8780487805	0.8027370897	0.8780487805	0.8671484042	0.8738082882	0.8738082882	0.8738082882	0.7652237711	0.8780487805	0.8780487805
Support Vector Machines (Sigmoid Kernel) - Top 70 Genes	0.8378576669	0.3826379025	0.8699186992	0.7991836735	0.8699186992	0.8621669155	0.8773263327	0.8773263327	0.8773263327	0.7718268525	0.8699186992	0.8699186992
Support Vector Machines (Sigmoid Kernel) - Top 80 Genes	0.8745414527	0.3578940248	0.8536585366	0.7670454545	0.8536585366	0.8421101256	0.8610800633	0.8610800633	0.8610800633	0.7373440939	0.8536585366	0.8536585366
Support Vector Machines (Sigmoid Kernel) - Top 90 Genes	0.8767424798	0.3531204462	0.8861788618	0.8242857143	0.8861788618	0.8793960511	0.8880740153	0.8880740153	0.8880740153	0.7943873808	0.8861788618	0.8861788618
Support Vector Machines (Sigmoid Kernel) - Top 100 Genes	0.9332355099	0.2849401132	0.8861788618	0.8188131313	0.8861788618	0.8771967644	0.8820539433	0.8820539433	0.8820539433	0.7824651504	0.8861788618	0.8861788618
Support Vector Machines (Sigmoid Kernel) - Top 110 Genes	0.9369038885	0.2788186929	0.8861788618	0.8242857143	0.8861788618	0.8793960511	0.8880740153	0.8880740153	0.8880740153	0.7943873808	0.8861788618	0.8861788618
Support Vector Machines (Sigmoid Kernel) - Top 120 Genes	0.9350696992	0.2873965676	0.9024390244	0.8536875496	0.9024390244	0.8983191814	0.9053476907	0.9053476907	0.9053476907	0.8288701394	0.9024390244	0.9024390244
Support Vector Machines (Sigmoid Kernel) - Top 130 Genes	0.9233308877	0.3034931169	0.8943089431	0.8392156863	0.8943089431	0.8889526542	0.8966253398	0.8966253398	0.8966253398	0.8116287601	0.8943089431	0.8943089431
Support Vector Machines (Sigmoid Kernel) - Top 139 Genes	0.9059060895	0.299566571	0.8943089431	0.8436797341	0.8943089431	0.890692571	0.9029265148	0.9029265148	0.9029265148	0.8235509905	0.8943089431	0.8943089431
Gaussian Naive Bayes - Top 10 Genes	0.9469919296	3.1642333373	0.8699186992	0.7785778578	0.8699186992	0.8537317146	0.8600804359	0.8600804359	0.8600804359	0.7360601614	0.8699186992	0.8699186992
Gaussian Naive Bayes - Top 20 Genes	0.922780631	3.4293891294	0.8699186992	0.7785778578	0.8699186992	0.8537317146	0.8600804359	0.8600804359	0.8600804359	0.7360601614	0.8699186992	0.8699186992
Gaussian Naive Bayes - Top 30 Genes	0.9347028613	3.4554197517	0.8699186992	0.7785778578	0.8699186992	0.8537317146	0.8600804359	0.8600804359	0.8600804359	0.7360601614	0.8699186992	0.8699186992
Gaussian Naive Bayes - Top 40 Genes	0.9086573734	3.2792075059	0.8780487805	0.7960199005	0.8780487805	0.8643773005	0.8680425888	0.8680425888	0.8680425888	0.7533015407	0.8780487805	0.8780487805
Gaussian Naive Bayes - Top 50 Genes	0.9022377109	3.0007296893	0.8780487805	0.7960199005	0.8780487805	0.8643773005	0.8680425888	0.8680425888	0.8680425888	0.7533015407	0.8780487805	0.8780487805
Gaussian Naive Bayes - Top 60 Genes	0.9013206163	2.8874569659	0.8699186992	0.7860869565	0.8699186992	0.856854012	0.8657182116	0.8657182116	0.8657182116	0.7479823918	0.8699186992	0.8699186992
Gaussian Naive Bayes - Top 70 Genes	0.9075568599	2.3306859952	0.8861788618	0.8188131313	0.8861788618	0.8771967644	0.8820539433	0.8820539433	0.8820539433	0.7824651504	0.8861788618	0.8861788618
Gaussian Naive Bayes - Top 80 Genes	0.9048055759	2.2395538685	0.8943089431	0.8343520149	0.8943089431	0.8870168843	0.8904597082	0.8904597082	0.8904597082	0.7997065297	0.8943089431	0.8943089431
Gaussian Naive Bayes - Top 90 Genes	0.8820616288	2.4073083535	0.8943089431	0.8343520149	0.8943089431	0.8870168843	0.8904597082	0.8904597082	0.8904597082	0.7997065297	0.8943089431	0.8943089431
Gaussian Naive Bayes - Top 100 Genes	0.8749082905	2.7276617938	0.8861788618	0.8242857143	0.8861788618	0.8793960511	0.8880740153	0.8880740153	0.8880740153	0.7943873808	0.8861788618	0.8861788618
Gaussian Naive Bayes - Top 110 Genes	0.873807777	2.7480187692	0.8780487805	0.8196304624	0.8780487805	0.8738760435	0.8918216938	0.8918216938	0.8918216938	0.8009904622	0.8780487805	0.8780487805
Gaussian Naive Bayes - Top 120 Genes	0.8675715334	2.7510209564	0.8699186992	0.7991836735	0.8699186992	0.8621669155	0.8773263327	0.8773263327	0.8773263327	0.7718268525	0.8699186992	0.8699186992
Gaussian Naive Bayes - Top 130 Genes	0.8650036684	2.6271872946	0.8861788618	0.8293021412	0.8861788618	0.8813723784	0.8942224529	0.8942224529	0.8942224529	0.8063096112	0.8861788618	0.8861788618
Gaussian Naive Bayes - Top 139 Genes	0.865920763	2.6594273059	0.8699186992	0.8049167328	0.8699186992	0.8644255753	0.883309981	0.883309981	0.883309981	0.7837490829	0.8699186992	0.8699186992
Random Forest - Top 10 Genes	0.9790902421	0.1807737438	0.9349593496	0.911827957	0.9349593496	0.9356936795	0.9565847266	0.9565847266	0.9565847266	0.9216801174	0.9349593496	0.9349593496
Random Forest - Top 20 Genes	0.9841897285	0.1938383233	0.9593495935	0.9429128376	0.9593495935	0.9591005517	0.964076512	0.964076512	0.964076512	0.9376375642	0.9593495935	0.9593495935
Random Forest - Top 30 Genes	0.9849596478	0.1829490201	0.9512195122	0.9323184153	0.9512195122	0.9512195122	0.9615790171	0.9615790171	0.9615790171	0.9323184153	0.9512195122	0.9512195122
Random Forest - Top 40 Genes	0.9809244314	0.1804779688	0.9512195122	0.9323184153	0.9512195122	0.9512195122	0.9615790171	0.9615790171	0.9615790171	0.9323184153	0.9512195122	0.9512195122
Random Forest - Top 50 Genes	0.9849596478	0.1793933354	0.9512195122	0.9306390977	0.9512195122	0.9506051715	0.954203425	0.954203425	0.954203425	0.9203961849	0.9512195122	0.9512195122
Random Forest - Top 60 Genes	0.9827586207	0.1787804349	0.9349593496	0.909757887	0.9349593496	0.9349593496	0.9492247163	0.9492247163	0.9492247163	0.909757887	0.9349593496	0.9349593496
Random Forest - Top 70 Genes	0.98459281	0.1883654143	0.9430894309	0.9200779727	0.9430894309	0.9427407724	0.9517138721	0.9517138721	0.9517138721	0.915077036	0.9430894309	0.9430894309
Random Forest - Top 80 Genes	0.9801907557	0.2043919566	0.9430894309	0.9200779727	0.9430894309	0.9427407724	0.9517138721	0.9517138721	0.9517138721	0.915077036	0.9430894309	0.9430894309
Random Forest - Top 90 Genes	0.9809244314	0.1960672844	0.9349593496	0.909757887	0.9349593496	0.9349593496	0.9492247163	0.9492247163	0.9492247163	0.909757887	0.9349593496	0.9349593496
Random Forest - Top 100 Genes	0.9790902421	0.2133605774	0.9430894309	0.9200779727	0.9430894309	0.9427407724	0.9517138721	0.9517138721	0.9517138721	0.915077036	0.9430894309	0.9430894309
Random Forest - Top 110 Genes	0.9812912693	0.1905353217	0.9593495935	0.9429128376	0.9593495935	0.9591005517	0.964076512	0.964076512	0.964076512	0.9376375642	0.9593495935	0.9593495935
Random Forest - Top 120 Genes	0.9831254585	0.1960194767	0.9349593496	0.909757887	0.9349593496	0.9349593496	0.9492247163	0.9492247163	0.9492247163	0.909757887	0.9349593496	0.9349593496
Random Forest - Top 130 Genes	0.9842259721	0.1889228218	0.9512195122	0.9323184153	0.9512195122	0.9512195122	0.9615790171	0.9615790171	0.9615790171	0.9323184153	0.9512195122	0.9512195122
Random Forest - Top 139 Genes	0.9812912693	0.1972354766	0.9349593496	0.911827957	0.9349593496	0.9356936795	0.9565847266	0.9565847266	0.9565847266	0.9216801174	0.9349593496	0.9349593496
