# Supplementary material for: Biomarker Discovery for Meta-Classification of Melanoma Metastatic Progression Using Transfer Learning
Source: Genes (Basel). 2022 Dec 7;13(12):2303. doi: 10.3390/genes13122303 (PMC9777873; doi:10.3390/genes13122303)
Supplement: Supplementary file 1 [file genes-13-02303-s001.zip › Supplementary files/05 Model Evaluation Scores for Training Dataset [Based on Top 20 Genes of RF-PPI].csv]

model	auc_score	logloss	accuracy	f1_macro	f1_micro	f1_weighted	precision_macro	precision_micro	precision_weighted	recall_macro	recall_micro	recall_weighted
Logistic Regression - Top 10 Genes	0.8553696708	0.3768661833	0.8426573427	0.7159880834	0.8426573427	0.8154665593	0.8333186774	0.8333186774	0.8333186774	0.6792363734	0.8426573427	0.8426573427
Logistic Regression - Top 20 Genes	0.8455207771	0.4027980803	0.8391608392	0.7072019941	0.8391608392	0.8102948418	0.8301405017	0.8301405017	0.8301405017	0.6718834323	0.8391608392	0.8391608392
Support Vector Machines (Linear Kernel) - Top 10 Genes	0.8897733405	0.4171371915	0.8391608392	0.7020833333	0.8391608392	0.8080710956	0.8279414926	0.8279414926	0.8279414926	0.6668240691	0.8391608392	0.8391608392
Support Vector Machines (Linear Kernel) - Top 20 Genes	0.8849163519	0.4141117598	0.8391608392	0.7020833333	0.8391608392	0.8080710956	0.8279414926	0.8279414926	0.8279414926	0.6668240691	0.8391608392	0.8391608392
Support Vector Machines (Polynomial Kernel) - Top 10 Genes	0.8206287102	0.4648732077	0.8146853147	0.6265306625	0.8146853147	0.7655611937	0.8044280443	0.8044280443	0.8044280443	0.6102941176	0.8146853147	0.8146853147
Support Vector Machines (Polynomial Kernel) - Top 20 Genes	0.9247841338	0.4926270464	0.8251748252	0.6578619964	0.8251748252	0.783346618	0.8134328358	0.8134328358	0.8134328358	0.6323529412	0.8251748252	0.8251748252
Support Vector Machines (Radial Basis Kernel) - Top 10 Genes	0.9139233675	0.3596505887	0.8181818182	0.637197502	0.8181818182	0.7715917962	0.8074074074	0.8074074074	0.8074074074	0.6176470588	0.8181818182	0.8181818182
Support Vector Machines (Radial Basis Kernel) - Top 20 Genes	0.9852266595	0.2031026694	0.8811188811	0.7971631206	0.8811188811	0.8656053167	0.8650793651	0.8650793651	0.8650793651	0.75	0.8811188811	0.8811188811
Support Vector Machines (Sigmoid Kernel) - Top 10 Genes	0.8420804101	0.4171828774	0.7867132867	0.5319651241	0.7867132867	0.7130657136	0.7813620072	0.7813620072	0.7813620072	0.5514705882	0.7867132867	0.7867132867
Support Vector Machines (Sigmoid Kernel) - Top 20 Genes	0.7280760928	0.4483621983	0.7972027972	0.5695006748	0.7972027972	0.7337089361	0.7898550725	0.7898550725	0.7898550725	0.5735294118	0.7972027972	0.7972027972
Gaussian Naive Bayes - Top 10 Genes	0.8216405828	1.1030662715	0.8531468531	0.749436796	0.8531468531	0.8339830382	0.8476105953	0.8476105953	0.8476105953	0.7114139234	0.8531468531	0.8531468531
Gaussian Naive Bayes - Top 20 Genes	0.8364476525	1.9204759031	0.8461538462	0.7333898305	0.8461538462	0.8243285528	0.8410466222	0.8410466222	0.8410466222	0.696708041	0.8461538462	0.8461538462
Random Forest - Top 10 Genes	0.9723421479	0.2068855779	0.9195804196	0.8848933452	0.9195804196	0.9180338621	0.9270545968	0.9270545968	0.9270545968	0.8713572585	0.9195804196	0.9195804196
Random Forest - Top 20 Genes	0.9807069617	0.1947493495	0.9405594406	0.91298434	0.9405594406	0.9386754275	0.9364339839	0.9364339839	0.9364339839	0.8901780896	0.9405594406	0.9405594406
