# Supplementary material for: Biomarker Discovery for Meta-Classification of Melanoma Metastatic Progression Using Transfer Learning
Source: Genes (Basel). 2022 Dec 7;13(12):2303. doi: 10.3390/genes13122303 (PMC9777873; doi:10.3390/genes13122303)
Supplement: Supplementary file 1 [file genes-13-02303-s001.zip › Supplementary files/06 Model Evaluation Scores for Validation Dataset [Based on Top 20 Genes of RF-PPI].csv]

model	auc_score	logloss	accuracy	f1_macro	f1_micro	f1_weighted	precision_macro	precision_micro	precision_weighted	recall_macro	recall_micro	recall_weighted
Logistic Regression - Top 10 Genes	0.8807776963	0.4369154022	0.8536585366	0.7415966387	0.8536585366	0.831522853	0.8445904295	0.8445904295	0.8445904295	0.7015774028	0.8536585366	0.8536585366
Logistic Regression - Top 20 Genes	0.8727072634	0.4465074791	0.8536585366	0.7415966387	0.8536585366	0.831522853	0.8445904295	0.8445904295	0.8445904295	0.7015774028	0.8536585366	0.8536585366
Support Vector Machines (Linear Kernel) - Top 10 Genes	0.9339691856	0.4113587878	0.8536585366	0.7415966387	0.8536585366	0.831522853	0.8445904295	0.8445904295	0.8445904295	0.7015774028	0.8536585366	0.8536585366
Support Vector Machines (Linear Kernel) - Top 20 Genes	0.9658840792	0.3873855333	0.8536585366	0.7415966387	0.8536585366	0.831522853	0.8445904295	0.8445904295	0.8445904295	0.7015774028	0.8536585366	0.8536585366
Support Vector Machines (Polynomial Kernel) - Top 10 Genes	0.8158473955	0.7129168017	0.7886178862	0.5563263041	0.7886178862	0.7259774596	0.7878812533	0.7878812533	0.7878812533	0.5636463683	0.7886178862	0.7886178862
Support Vector Machines (Polynomial Kernel) - Top 20 Genes	0.8613352898	0.5146530067	0.8048780488	0.6265182186	0.8048780488	0.7629110299	0.8061071204	0.8061071204	0.8061071204	0.6100513573	0.8048780488	0.8048780488
Support Vector Machines (Radial Basis Kernel) - Top 10 Genes	0.899486427	0.3757366464	0.837398374	0.7128851541	0.837398374	0.81280317	0.834828828	0.834828828	0.834828828	0.6790168745	0.837398374	0.837398374
Support Vector Machines (Radial Basis Kernel) - Top 20 Genes	0.9394717535	0.3316567531	0.8130081301	0.6341652657	0.8130081301	0.7693371981	0.8082225882	0.8082225882	0.8082225882	0.6153705062	0.8130081301	0.8130081301
Support Vector Machines (Sigmoid Kernel) - Top 10 Genes	0.9049889949	0.4188017345	0.7967479675	0.5625266752	0.7967479675	0.7316864974	0.7899159664	0.7899159664	0.7899159664	0.5689655172	0.7967479675	0.7967479675
Support Vector Machines (Sigmoid Kernel) - Top 20 Genes	0.8606016141	0.4328844553	0.8211382114	0.6420634921	0.8211382114	0.775854949	0.8103448276	0.8103448276	0.8103448276	0.6206896552	0.8211382114	0.8211382114
Gaussian Naive Bayes - Top 10 Genes	0.8771093177	1.0507043693	0.8699186992	0.7929292929	0.8699186992	0.859653445	0.871464712	0.871464712	0.871464712	0.7599046222	0.8699186992	0.8699186992
Gaussian Naive Bayes - Top 20 Genes	0.9053558327	1.5008262462	0.8780487805	0.7960199005	0.8780487805	0.8643773005	0.8680425888	0.8680425888	0.8680425888	0.7533015407	0.8780487805	0.8780487805
Random Forest - Top 10 Genes	0.9761555393	0.2077659222	0.9105691057	0.8773678963	0.9105691057	0.9110878746	0.9346189687	0.9346189687	0.9346189687	0.8818782098	0.9105691057	0.9105691057
Random Forest - Top 20 Genes	0.9816581071	0.1984185706	0.9105691057	0.8826437679	0.9105691057	0.9128962172	0.9490951567	0.9490951567	0.9490951567	0.9057226706	0.9105691057	0.9105691057
