# Supplementary material for: Biomarker Discovery for Meta-Classification of Melanoma Metastatic Progression Using Transfer Learning
Source: Genes (Basel). 2022 Dec 7;13(12):2303. doi: 10.3390/genes13122303 (PMC9777873; doi:10.3390/genes13122303)
Supplement: Supplementary file 1 [file genes-13-02303-s001.zip › Supplementary files/07 Model Comparison Results using De Long's Test for AUC.csv]

	[RF] Logistic Regression	[RF] Support Vector Machines (Linear Kernel)	[RF] Support Vector Machines (Radial Basis Kernel)	[RF] Support Vector Machines (Sigmoid Kernel)	[RF] Gaussian Naive Bayes	[RF] Random Forest	[PPI] Logistic Regression	[PPI] Support Vector Machines (Linear Kernel)	[PPI] Support Vector Machines (Sigmoid Kernel)	[PPI] Gaussian Naive Bayes
[RF] Logistic Regression		0.000652569994335753	0.006793089615874633	0.031998488938521266	0.004007968975691484	0.005553921952171737	0.000652569994335753	0.000652569994335753	5.305204980682944e-09	0.009069361359624738
[RF] Support Vector Machines (Linear Kernel)	0.000652569994335753		0.17092077262728478	0.07323034343942526	0.07491041803344668	3.3823272613174557e-07			0.0009184021008837693	0.03613336813279009
[RF] Support Vector Machines (Radial Basis Kernel)	0.006793089615874633	0.17092077262728478		0.18904539676901477	0.383431188686155	2.941499021626104e-06	0.17092077262728478	0.17092077262728478	0.0003200995774298728	0.2418597026300386
[RF] Support Vector Machines (Sigmoid Kernel)	0.031998488938521266	0.07323034343942526	0.18904539676901477		0.2819827782005307	6.347807972469088e-05	0.07323034343942526	0.07323034343942526	2.2468334664940843e-05	0.38138978750569574
[RF] Gaussian Naive Bayes	0.004007968975691484	0.07491041803344668	0.383431188686155	0.2819827782005307		8.408459880927391e-06	0.07491041803344668	0.07491041803344668	0.0001101140528225576	0.2841362899516101
[RF] Random Forest	0.005553921952171737	3.3823272613174557e-07	2.941499021626104e-06	6.347807972469088e-05	8.408459880927391e-06		3.3823272613174557e-07	3.3823272613174557e-07	1.5437938501651033e-19	3.251755431008718e-05
[PPI] Logistic Regression	0.000652569994335753		0.17092077262728478	0.07323034343942526	0.07491041803344668	3.3823272613174557e-07			0.0009184021008837693	0.03613336813279009
[PPI] Support Vector Machines (Linear Kernel)	0.000652569994335753		0.17092077262728478	0.07323034343942526	0.07491041803344668	3.3823272613174557e-07			0.0009184021008837693	0.03613336813279009
[PPI] Support Vector Machines (Sigmoid Kernel)	5.305204980682944e-09	0.0009184021008837693	0.0003200995774298728	2.2468334664940843e-05	0.0001101140528225576	1.5437938501651033e-19	0.0009184021008837693	0.0009184021008837693		3.2517554310087326e-05
[PPI] Gaussian Naive Bayes	0.009069361359624738	0.03613336813279009	0.2418597026300386	0.38138978750569574	0.2841362899516101	3.251755431008718e-05	0.03613336813279009	0.03613336813279009	3.2517554310087326e-05
