# Supplementary material for: Biomarker Discovery for Meta-Classification of Melanoma Metastatic Progression Using Transfer Learning
Source: Genes (Basel). 2022 Dec 7;13(12):2303. doi: 10.3390/genes13122303 (PMC9777873; doi:10.3390/genes13122303)
Supplement: Supplementary file 1 [file genes-13-02303-s001.zip › Supplementary files/08 Implicit Bias on Training Dataset [SKCM].csv]

	[RF] Logistic Regression	[RF] Support Vector Machines (Linear Kernel)	[RF] Support Vector Machines (Radial Basis Kernel)	[RF] Support Vector Machines (Sigmoid Kernel)	[RF] Gaussian Naive Bayes	[RF] Random Forest	[PPI] Logistic Regression	[PPI] Support Vector Machines (Linear Kernel)	[PPI] Support Vector Machines (Sigmoid Kernel)	[PPI] Gaussian Naive Bayes	Ensemble Model
sample_type_PT	0.5441176470588235	0.3382352941176471	0.5441176470588235	0.45588235294117646	0.36764705882352944	0.7941176470588235	0.36764705882352944	0.3382352941176471	0.10294117647058823	0.4117647058823529	0.5147058823529411
sample_type_M	0.9954128440366973	0.9954128440366973	0.981651376146789	0.908256880733945	0.9678899082568807	0.9724770642201835	0.9908256880733946	0.9954128440366973	1.0	0.981651376146789	0.9954128440366973
age_0	1.0	1.0	1.0	1.0	1.0	1.0	1.0	1.0	1.0	1.0	1.0
age_20	0.896551724137931	0.896551724137931	0.9310344827586207	0.896551724137931	0.896551724137931	0.9655172413793104	0.896551724137931	0.896551724137931	0.896551724137931	0.9310344827586207	0.896551724137931
age_40	0.908256880733945	0.8715596330275229	0.8990825688073395	0.8165137614678899	0.8440366972477065	0.944954128440367	0.8715596330275229	0.8715596330275229	0.8165137614678899	0.8715596330275229	0.908256880733945
age_60	0.8790322580645161	0.8225806451612904	0.8709677419354839	0.7741935483870968	0.8225806451612904	0.9274193548387096	0.8306451612903226	0.8225806451612904	0.75	0.8387096774193549	0.8709677419354839
age_80	0.8095238095238095	0.6666666666666666	0.7142857142857143	0.7142857142857143	0.6190476190476191	0.8095238095238095	0.6666666666666666	0.6666666666666666	0.6666666666666666	0.6190476190476191	0.7619047619047619
gender_male	0.8950276243093923	0.856353591160221	0.8784530386740331	0.7900552486187845	0.8342541436464088	0.9226519337016574	0.856353591160221	0.856353591160221	0.8011049723756906	0.856353591160221	0.8895027624309392
gender_female	0.8761904761904762	0.8095238095238095	0.8761904761904762	0.819047619047619	0.8095238095238095	0.9428571428571428	0.819047619047619	0.8095238095238095	0.7619047619047619	0.8285714285714286	0.8666666666666667
bmi_normal	0.8695652173913043	0.8152173913043478	0.8913043478260869	0.782608695652174	0.8152173913043478	0.9347826086956522	0.8260869565217391	0.8152173913043478	0.7717391304347826	0.8260869565217391	0.8804347826086957
bmi_overweight	0.9345794392523364	0.8504672897196262	0.897196261682243	0.8598130841121495	0.822429906542056	0.9252336448598131	0.8411214953271028	0.8504672897196262	0.794392523364486	0.8411214953271028	0.9065420560747663
bmi_obese	0.8488372093023255	0.8488372093023255	0.8372093023255814	0.7441860465116279	0.8372093023255814	0.9302325581395349	0.8604651162790697	0.8488372093023255	0.7906976744186046	0.872093023255814	0.8488372093023255
race_white	0.8892988929889298	0.8376383763837638	0.8782287822878229	0.8044280442804428	0.8228782287822878	0.9298892988929889	0.8450184501845018	0.8376383763837638	0.7933579335793358	0.8450184501845018	0.8819188191881919
race_asian	0.8	0.8	0.8	0.8	0.8	0.9	0.7	0.8	0.5	0.8	0.8
race_not_reported	1.0	1.0	1.0	0.6	1.0	1.0	1.0	1.0	1.0	1.0	1.0
ethnicity_hispanic	0.6666666666666666	0.6666666666666666	0.8333333333333334	0.3333333333333333	0.6666666666666666	0.8333333333333334	0.8333333333333334	0.6666666666666666	0.6666666666666666	0.8333333333333334	0.6666666666666666
ethnicity_not_hispanic	0.8929889298892989	0.8487084870848709	0.8782287822878229	0.8191881918819188	0.8339483394833949	0.9298892988929889	0.8487084870848709	0.8487084870848709	0.7933579335793358	0.8523985239852399	0.8856088560885609
ethnicity_not_reported	0.8888888888888888	0.6666666666666666	0.8888888888888888	0.5555555555555556	0.6666666666666666	1.0	0.6666666666666666	0.6666666666666666	0.6666666666666666	0.6666666666666666	0.8888888888888888
