# Supplementary material for: Biomarker Discovery for Meta-Classification of Melanoma Metastatic Progression Using Transfer Learning
Source: Genes (Basel). 2022 Dec 7;13(12):2303. doi: 10.3390/genes13122303 (PMC9777873; doi:10.3390/genes13122303)
Supplement: Supplementary file 1 [file genes-13-02303-s001.zip › Supplementary files/09 Bias Variance Decomposition.csv]

model_name	avg_expected_loss	avg_bias	avg_var
RF-RF	0.0687398374	0.0569105691	0.0319918699
RF-LR	0.0933333333	0.0894308943	0.0310569106
RF-SVM-Sig	0.1202439024	0.1300813008	0.0274796748
RF-PPI-NB	0.1241056911	0.1219512195	0.0257317073
RF-NB	0.1378861789	0.1219512195	0.0704065041
RF-SVM-L	0.1407723577	0.1382113821	0.0069512195
RF-SVM-RB	0.1419512195	0.1382113821	0.0290243902
RF-PPI-LR	0.1423170732	0.1463414634	0.0149186992
RF-PPI-SVM-L	0.1463414634	0.1463414634	0.0295121951
RF-PPI-SVM-Sig	0.1951219512	0.2032520325	0.01
