# Supplementary material for: Biomarker Discovery for Meta-Classification of Melanoma Metastatic Progression Using Transfer Learning
Source: Genes (Basel). 2022 Dec 7;13(12):2303. doi: 10.3390/genes13122303 (PMC9777873; doi:10.3390/genes13122303)
Supplement: Supplementary file 1 [file genes-13-02303-s001.zip › Supplementary files/10 Welchs T Test Results for 139 Genes.csv]

	t_stat	p_value
C7	-8.192166530640645	3.559260128754837e-15
KRT17	2.791051979821442	0.006271340244464598
CLEC2A	3.446913239340358	0.000800436680855439
S100A7A	3.3760172391913215	0.00104156706676213
KRTDAP	3.732289698547598	0.00031190844120228115
WFDC5	3.93988879422333	0.00014916212674476358
KRT6B	2.831035638824024	0.005589511141570255
S100A7	4.033631200183121	0.00010619439583557814
KRT14	2.740537882870346	0.007242762391469175
PVRL4	4.783870389798004	5.710648275110237e-06
SERPINB4	3.5766295436240387	0.0005337281012001675
IL20RB	5.082495420188562	1.676761766547441e-06
AFAP1-AS1	1.2533223376706966	0.21294664242194358
FKBP1B	2.726445575070863	0.007164794639353703
ZSWIM7	5.0773631723815775	1.3211225181155733e-06
PRG2	3.93431333062426	0.00014685203585202311
PAX1	3.323195962184	0.0009909320640216766
DMBT1	-0.07584163773207249	0.9395869409363831
ZNF653	2.864726225657587	0.004810206471781278
GRIK5	-1.8619841258181549	0.0636135396010796
MMP3	4.24965720413506	4.599028020460052e-05
ZNF593	3.4385690615032805	0.0007827368532370494
VDAC1	3.9325545980669867	0.00012985314751436238
ADAMTSL3	-7.775747961091543	6.037626869843409e-14
RGS4	-3.92332323186295	0.00010130139985835426
MRPL44	3.4044653601018307	0.0008664565461079776
LYSMD2	-2.825315552896422	0.005366156019672678
TDRKH	-5.235193938054471	4.007290287179681e-07
CSPG4	-1.2900409356827154	0.1977064455359627
PLA2G2F	3.8548144011272565	0.0001979990632632751
G6PC3	4.576976925309898	1.0532189653460313e-05
DOCK11	-10.037615430551977	2.2663171397740654e-21
NUP214	1.2892421832050742	0.1989231942719296
IGF1R	-2.2869067628981226	0.023005862276748546
TSPAN14	-2.2961911347325277	0.02290263259037333
DLST	1.2150695746474214	0.2258823558536512
RARRES2	-3.16390579258389	0.00166473530360399
LPPR4	0.39824718347110316	0.6909264560368704
GSR	-2.765585914111451	0.006398770435365707
FCER1A	2.1584429557471574	0.03253938255436159
PSMD9	6.206645937570092	5.796064945210335e-09
PDK4	-3.0720316761135904	0.0024463612075462994
PRKRIP1	4.2988428377828365	3.1682904996736146e-05
HMG20B	4.844839109848951	3.2306204193433906e-06
TAF5L	-2.4213068544589658	0.0166257452795409
RAX	2.865586487964628	0.004952784960872836
FAM98C	5.085123872321582	1.2994594270099434e-06
SLC40A1	-9.123765585825096	2.223337587188592e-18
COQ4	4.656192517428716	8.010976092558617e-06
FBXW10	-0.2810200331101033	0.7788431897756124
PSTPIP2	-2.675986285955777	0.007914213493840284
SSNA1	4.428654528668489	1.9825727910890937e-05
MRRF	3.139428339671874	0.0020286682901502896
PITHD1	3.951863150862577	9.90053018185206e-05
WRAP73	0.6787595569764746	0.4981974845969551
AP000322.53	0.030123804551618047	0.9759959490128236
RBPJL	-1.2941126270176746	0.19738628380653322
PARN	1.524736664671143	0.12934653755414185
CUL7	-0.9210153492605564	0.35841134785304984
ARHGAP22	-3.2965649578192835	0.0010537050042490547
AMY1A	-0.9984459566233765	0.31872641577902827
SLC35D2	0.8719149954469027	0.38455471749859116
TCF15	0.8798939970246491	0.38056805429216756
COX6A2	1.1477035735100054	0.25355913326966817
CCRN4L	-1.9606460928746015	0.05144113647341291
SCN4A	-4.816488088921045	2.827410122635481e-06
GTF2I	-1.5645548711464734	0.11991717601766524
TRMT10B	1.569439314482066	0.11885150147053429
WFIKKN1	1.9075427858107041	0.05905948385077043
PCDH20	-1.0621896178454893	0.28870667027402047
CLIC5	-5.298073810495455	1.9048522340738165e-07
SMTN	0.9097978562524835	0.3641260764086437
CICP27	1.991205834161865	0.04850666035164212
RPE65	-1.3665802863773322	0.1724318993189228
LONRF2	-1.1831754425212302	0.23845075372107996
HDLBP	-1.569114829773327	0.11821354833110799
PTGER1	0.773495914257641	0.440587847185019
SLC9A8	2.387056523653138	0.018463529456923596
LMX1B	0.8484893521330292	0.3979169578404984
SMTNL2	-2.2810921434587415	0.02330014612628984
XKRX	3.7965819198151616	0.00024314122149082695
PGA3	-1.4863710759897257	0.13804299702138206
KRTAP13-2	0.8233866400891676	0.41120394054620024
PC	0.2543872254725561	0.7994360501681235
FAM109B	2.6617557194953676	0.00842441158078188
C1orf159	4.61849313179785	8.394761258768079e-06
STK40	-1.5088341880225378	0.13312101072560364
SNAP23	-3.437279337987708	0.0007314437041008403
GNG2	-1.8750586195088974	0.06237955354609057
SULT1A4	1.8314948964960305	0.06899903601762843
MIEN1	4.571776489223338	1.1011667493783559e-05
PHGDH	-0.02174294771932284	0.9826872023589152
RNF135	4.992630789219913	1.6080601563089383e-06
GTF2H2C	-3.5680749758588473	0.00046351186321244044
AKR1B15	3.8876836036916735	0.00018027395172884325
PTS	1.9116955616449278	0.05807786491926761
ENTHD1	1.0139602423157792	0.31196525926029717
DDX3X	-2.745587662871629	0.0066743740702375765
PABPC4L	-4.869327809461038	1.6258310607606891e-06
TBC1D13	2.2486856600863536	0.025874926354634724
SMARCAL1	-3.3979211486449565	0.0008565830754715805
FN3KRP	1.8130370984367732	0.07192625483699956
BRAP	-0.3931107945779487	0.6947518727506727
DYNC1LI2	0.22475980616898672	0.8223738179796907
KCTD2	1.782035452420441	0.0765057351507281
RPS28	2.337111841289317	0.021025229289887284
TSHR	-0.8253658330506151	0.41017823674728215
PRUNE2	-0.3077371308410277	0.7586060577817638
SPSB3	4.6573761198688715	7.401715553926826e-06
SAMD8	-6.441495874804665	6.827385260411007e-10
NKX6-1	-1.673530774746827	0.09545761589799251
ZC3H7A	0.3623768515508152	0.7176417417631684
SWI5	2.992730653164731	0.003233586036711413
ZBTB17	1.2518451714935506	0.2125982043283082
RPN2	-0.9510331202420872	0.3429920772114139
PTF1A	-0.7368803431678262	0.46159551502638396
LAMA1	1.0901537548738403	0.27717216195828476
CCPG1	-4.6535975607581115	5.317657853885254e-06
COBLL1	-1.6112596811905096	0.10869234676167523
ATP12A	2.2908440471713667	0.022716710401338276
CIB2	2.0291366609211563	0.044100826773208576
LCE1F	2.9235525613282354	0.004261985860377353
TMEM42	1.0256576997497506	0.3064430957416412
GEMIN8P4	1.7700715049368727	0.07858029416397694
ALAD	2.978335487219397	0.0033794413255854045
FAM186A	-0.3629103123379516	0.7168606765936506
LINC00882	-1.2717941300986884	0.20411053027701145
DPP9	0.643285424478627	0.5210058401357603
NAT2	-1.427445159743545	0.15412143658162994
AS3MT	0.15490562602204563	0.8770025430258697
NUDT7	1.3441593393106317	0.1813016587662489
AQP1	0.48411732849550276	0.629107999907096
MRPL23	3.511591265998526	0.0006252472424054156
LGALS8	0.04263085115487078	0.9660541285548768
LINC00094	0.3315929885940135	0.7405544476908805
ADPRH	1.5718164395206657	0.11803798585752422
FAAH	2.699516963391095	0.00793491302180434
CASK	-2.1286134084442523	0.03458721507210062
RDH12	3.4760424642879473	0.0007300624542846946
